# Supplementary material for: Impact of Climate Change on the Distributional Potential of the Endemic Species Tamarix dubia Bunge and Conservation Implications for the Irano‐Turanian Region
Source: Ecol Evol. 2025 Jul 28;15(8):e71877. doi: 10.1002/ece3.71877 (PMC12304089; doi:10.1002/ece3.71877)
Supplement: Supplementary file 2 — Table S4. [file ECE3-15-e71877-s002.xlsx]

## Sheet: ece371877-sup-0002-TableS4
Model	Mean_AUC_ratio	pval_pROC	Omission_rate_at_5%	AICc	delta_AICc	W_AICc	num_parameters
M_0.1_F_l_set_1	1.39608	0	0.121951	2179.76	121.241	2.4e-30	9
M_0.1_F_l_set_2	1.3852	0	0.097561	2177.82	119.301	6.33e-30	8
M_0.1_F_l_set_3	1.32985	0	0.097561	2186.69	128.173	7.5e-32	7
M_0.1_F_l_set_4	1.33387	0	0.097561	2191.74	133.224	6e-33	6
M_0.1_F_l_set_5	1.32848	0	0.146341	2211.96	153.447	2.44e-37	5
M_0.1_F_l_set_6	1.34919	0	0.0731707	2213.54	155.024	1.11e-37	4
M_0.1_F_q_set_1	1.49303	0	0.0487805	2117.6	59.0851	7.55e-17	8
M_0.1_F_q_set_2	1.48416	0	0.0487805	2115.84	57.319	1.83e-16	7
M_0.1_F_q_set_3	1.45701	0	0.0487805	2122.21	63.6891	7.56e-18	7
M_0.1_F_q_set_4	1.46284	0	0.0487805	2132.21	73.69	5.1e-20	6
M_0.1_F_q_set_5	1.4053	0	0.121951	2164.49	105.974	4.98e-27	5
M_0.1_F_q_set_6	1.35583	0	0.0731707	2207.44	148.926	2.35e-36	4
M_0.1_F_p_set_1	1.51873	0	0.0731707	2183.38	124.859	3.95e-31	27
M_0.1_F_p_set_2	1.51903	0	0.097561	2156.02	97.5069	3.44e-25	21
M_0.1_F_p_set_3	1.48424	0	0.121951	2150.8	92.2874	4.68e-24	19
M_0.1_F_p_set_4	1.48056	0	0.097561	2146.25	87.7362	4.56e-23	14
M_0.1_F_p_set_5	1.46751	0	0.097561	2153.46	94.9424	1.24e-24	9
M_0.1_F_p_set_6	1.46994	0	0.121951	2156.86	98.3434	2.27e-25	6
M_0.1_F_t_set_1	1.54849	NA	0.658537	NA	NA	NA	113
M_0.1_F_t_set_2	1.52697	NA	0.634146	NA	NA	NA	104
M_0.1_F_t_set_3	1.52664	NA	0.634146	NA	NA	NA	112
M_0.1_F_t_set_4	1.54098	0	0.487805	NA	NA	NA	104
M_0.1_F_t_set_5	1.48134	0	0.487805	NA	NA	NA	94
M_0.1_F_t_set_6	1.45846	0	0.536585	NA	NA	NA	82
M_0.1_F_h_set_1	1.71473	0	0.243902	NA	NA	NA	94
M_0.1_F_h_set_2	1.74257	0	0.170732	NA	NA	NA	104
M_0.1_F_h_set_3	1.72265	0	0.195122	NA	NA	NA	106
M_0.1_F_h_set_4	1.76378	0	0.146341	NA	NA	NA	96
M_0.1_F_h_set_5	1.69936	0	0.146341	2876.18	817.665	1.44e-181	68
M_0.1_F_h_set_6	1.64168	0	0.121951	2420.63	362.111	1.2e-82	58
M_0.1_F_lq_set_1	1.4875	0	0.097561	2099.06	40.5415	8.09e-13	17
M_0.1_F_lq_set_2	1.49677	0	0.097561	2093.02	34.4988	1.66e-11	14
M_0.1_F_lq_set_3	1.48338	0	0.097561	2081.25	22.7357	5.95e-09	13
M_0.1_F_lq_set_4	1.46926	0	0.0487805	2096.7	38.1847	2.63e-12	12
M_0.1_F_lq_set_5	1.47277	0	0.0487805	2104.53	46.0181	5.24e-14	10
M_0.1_F_lq_set_6	1.48215	0	0.0487805	2111.47	52.9517	1.64e-15	8
M_0.1_F_lp_set_1	1.51535	0	0.097561	2205.72	147.202	5.6e-36	31
M_0.1_F_lp_set_2	1.49954	0	0.097561	2183.51	124.996	3.72e-31	28
M_0.1_F_lp_set_3	1.49073	0	0.121951	2164.73	106.214	4.46e-27	23
M_0.1_F_lp_set_4	1.47571	0	0.097561	2148.23	89.709	1.71e-23	17
M_0.1_F_lp_set_5	1.47654	0	0.0731707	2164.67	106.156	4.59e-27	15
M_0.1_F_lp_set_6	1.47347	0	0.146341	2155.76	97.2468	3.95e-25	10
M_0.1_F_lt_set_1	1.5552	NA	0.658537	NA	NA	NA	113
M_0.1_F_lt_set_2	1.52961	NA	0.634146	NA	NA	NA	104
M_0.1_F_lt_set_3	1.52292	NA	0.634146	NA	NA	NA	112
M_0.1_F_lt_set_4	1.52934	0	0.487805	NA	NA	NA	104
M_0.1_F_lt_set_5	1.4867	0	0.487805	NA	NA	NA	94
M_0.1_F_lt_set_6	1.45259	0	0.536585	NA	NA	NA	82
M_0.1_F_lh_set_1	1.70695	0	0.219512	NA	NA	NA	91
M_0.1_F_lh_set_2	1.73472	0	0.195122	NA	NA	NA	104
M_0.1_F_lh_set_3	1.72295	0	0.195122	NA	NA	NA	106
M_0.1_F_lh_set_4	1.76301	0	0.146341	NA	NA	NA	96
M_0.1_F_lh_set_5	1.69412	0	0.146341	2876.18	817.665	1.45e-181	68
M_0.1_F_lh_set_6	1.64431	0	0.121951	2420.63	362.111	1.21e-82	58
M_0.1_F_qp_set_1	1.48401	0	0.0731707	2147.1	88.5799	3.02e-23	28
M_0.1_F_qp_set_2	1.50394	0	0.0731707	2134.82	76.308	1.4e-20	25
M_0.1_F_qp_set_3	1.48656	0	0.0731707	2129.11	70.5931	2.43e-19	25
M_0.1_F_qp_set_4	1.48085	0	0.0731707	2111.48	52.9631	1.64e-15	15
M_0.1_F_qp_set_5	1.48014	0	0.0731707	2117.71	59.1946	7.27e-17	14
M_0.1_F_qp_set_6	1.47213	0	0.0731707	2114.85	56.3376	3.03e-16	10
M_0.1_F_qt_set_1	1.54509	NA	0.658537	NA	NA	NA	113
M_0.1_F_qt_set_2	1.52858	0	0.658537	NA	NA	NA	104
M_0.1_F_qt_set_3	1.51429	0	0.658537	NA	NA	NA	112
M_0.1_F_qt_set_4	1.53182	0	0.487805	NA	NA	NA	104
M_0.1_F_qt_set_5	1.48541	0	0.487805	NA	NA	NA	94
M_0.1_F_qt_set_6	1.46067	0	0.536585	NA	NA	NA	82
M_0.1_F_qh_set_1	1.7114	0	0.243902	NA	NA	NA	94
M_0.1_F_qh_set_2	1.74031	0	0.170732	NA	NA	NA	104
M_0.1_F_qh_set_3	1.7252	0	0.195122	NA	NA	NA	106
M_0.1_F_qh_set_4	1.751	0	0.146341	NA	NA	NA	96
M_0.1_F_qh_set_5	1.69878	0	0.146341	2876.18	817.665	1.45e-181	68
M_0.1_F_qh_set_6	1.64352	0	0.121951	2420.63	362.111	1.22e-82	58
M_0.1_F_pt_set_1	1.54509	NA	0.634146	NA	NA	NA	113
M_0.1_F_pt_set_2	1.52335	NA	0.634146	NA	NA	NA	104
M_0.1_F_pt_set_3	1.52791	NA	0.634146	NA	NA	NA	112
M_0.1_F_pt_set_4	1.52548	0	0.487805	NA	NA	NA	104
M_0.1_F_pt_set_5	1.48155	0	0.487805	NA	NA	NA	94
M_0.1_F_pt_set_6	1.46993	0	0.536585	NA	NA	NA	82
M_0.1_F_ph_set_1	1.72025	0	0.268293	NA	NA	NA	95
M_0.1_F_ph_set_2	1.73367	0	0.195122	NA	NA	NA	101
M_0.1_F_ph_set_3	1.72913	0	0.195122	NA	NA	NA	105
M_0.1_F_ph_set_4	1.76275	0	0.146341	NA	NA	NA	96
M_0.1_F_ph_set_5	1.69364	0	0.146341	3235.83	1177.31	1.16e-259	71
M_0.1_F_ph_set_6	1.6497	0	0.121951	2446.39	387.87	3.1e-88	59
M_0.1_F_th_set_1	1.61004	NA	0.658537	NA	NA	NA	112
M_0.1_F_th_set_2	1.60728	0	0.756098	NA	NA	NA	113
M_0.1_F_th_set_3	1.63142	0	0.756098	NA	NA	NA	122
M_0.1_F_th_set_4	1.64234	0	0.634146	NA	NA	NA	113
M_0.1_F_th_set_5	1.64687	0	0.560976	NA	NA	NA	98
M_0.1_F_th_set_6	1.60404	0	0.585366	NA	NA	NA	90
M_0.1_F_lqp_set_1	1.4882	0	0.0731707	2168.48	109.967	6.88e-28	31
M_0.1_F_lqp_set_2	1.49488	0	0.097561	2150.32	91.8047	6.05e-24	28
M_0.1_F_lqp_set_3	1.48626	0	0.0731707	2125.67	67.1564	1.36e-18	26
M_0.1_F_lqp_set_4	1.47679	0	0.0731707	2120.76	62.243	1.59e-17	19
M_0.1_F_lqp_set_5	1.47509	0	0.0487805	2116.21	57.6911	1.55e-16	14
M_0.1_F_lqp_set_6	1.47297	0	0.0731707	2125.15	66.6286	1.78e-18	13
M_0.1_F_lqt_set_1	1.54487	NA	0.634146	NA	NA	NA	113
M_0.1_F_lqt_set_2	1.51946	0	0.658537	NA	NA	NA	104
M_0.1_F_lqt_set_3	1.50872	0	0.658537	NA	NA	NA	112
M_0.1_F_lqt_set_4	1.52943	0	0.487805	NA	NA	NA	104
M_0.1_F_lqt_set_5	1.47903	0	0.487805	NA	NA	NA	94
M_0.1_F_lqt_set_6	1.44772	0	0.536585	NA	NA	NA	82
M_0.1_F_lqh_set_1	1.70644	0	0.219512	NA	NA	NA	91
M_0.1_F_lqh_set_2	1.73255	0	0.170732	NA	NA	NA	104
M_0.1_F_lqh_set_3	1.73198	0	0.195122	NA	NA	NA	106
M_0.1_F_lqh_set_4	1.76528	0	0.146341	NA	NA	NA	96
M_0.1_F_lqh_set_5	1.69527	0	0.146341	2876.18	817.665	1.46e-181	68
M_0.1_F_lqh_set_6	1.6396	0	0.121951	2420.63	362.111	1.22e-82	58
M_0.1_F_lpt_set_1	1.55362	NA	0.634146	NA	NA	NA	113
M_0.1_F_lpt_set_2	1.53456	NA	0.634146	NA	NA	NA	104
M_0.1_F_lpt_set_3	1.52748	NA	0.634146	NA	NA	NA	112
M_0.1_F_lpt_set_4	1.5369	0	0.487805	NA	NA	NA	104
M_0.1_F_lpt_set_5	1.49457	0	0.487805	NA	NA	NA	94
M_0.1_F_lpt_set_6	1.4582	0	0.536585	NA	NA	NA	82
M_0.1_F_lph_set_1	1.72491	0	0.268293	NA	NA	NA	95
M_0.1_F_lph_set_2	1.73449	0	0.195122	NA	NA	NA	103
M_0.1_F_lph_set_3	1.7291	0	0.195122	NA	NA	NA	105
M_0.1_F_lph_set_4	1.76255	0	0.146341	NA	NA	NA	96
M_0.1_F_lph_set_5	1.69373	0	0.146341	3235.83	1177.31	1.17e-259	71
M_0.1_F_lph_set_6	1.64443	0	0.121951	2477.15	418.629	6.53e-95	60
M_0.1_F_qpt_set_1	1.53803	NA	0.658537	NA	NA	NA	113
M_0.1_F_qpt_set_2	1.50375	0	0.658537	NA	NA	NA	104
M_0.1_F_qpt_set_3	1.5076	0	0.658537	NA	NA	NA	112
M_0.1_F_qpt_set_4	1.52593	0	0.487805	NA	NA	NA	104
M_0.1_F_qpt_set_5	1.49026	0	0.487805	NA	NA	NA	94
M_0.1_F_qpt_set_6	1.45346	0	0.536585	NA	NA	NA	82
M_0.1_F_qph_set_1	1.71373	0	0.268293	NA	NA	NA	97
M_0.1_F_qph_set_2	1.73604	0	0.341463	NA	NA	NA	103
M_0.1_F_qph_set_3	1.72105	0	0.170732	NA	NA	NA	105
M_0.1_F_qph_set_4	1.75566	0	0.097561	NA	NA	NA	96
M_0.1_F_qph_set_5	1.69365	0	0.146341	3234.8	1176.29	1.96e-259	71
M_0.1_F_qph_set_6	1.6518	0	0.121951	2548.11	489.589	2.55e-110	62
M_0.1_F_qth_set_1	1.60233	NA	0.658537	NA	NA	NA	112
M_0.1_F_qth_set_2	1.62316	0	0.756098	NA	NA	NA	113
M_0.1_F_qth_set_3	1.62081	0	0.756098	NA	NA	NA	122
M_0.1_F_qth_set_4	1.64952	0	0.634146	NA	NA	NA	113
M_0.1_F_qth_set_5	1.65068	0	0.560976	NA	NA	NA	98
M_0.1_F_qth_set_6	1.6074	0	0.585366	NA	NA	NA	90
M_0.1_F_pth_set_1	1.60283	NA	0.658537	NA	NA	NA	116
M_0.1_F_pth_set_2	1.63264	0	0.756098	NA	NA	NA	113
M_0.1_F_pth_set_3	1.6272	0	0.756098	NA	NA	NA	122
M_0.1_F_pth_set_4	1.63409	0	0.634146	NA	NA	NA	113
M_0.1_F_pth_set_5	1.64647	0	0.560976	NA	NA	NA	98
M_0.1_F_pth_set_6	1.60018	0	0.585366	NA	NA	NA	90
M_0.1_F_lqpt_set_1	1.54153	NA	0.658537	NA	NA	NA	113
M_0.1_F_lqpt_set_2	1.51354	0	0.658537	NA	NA	NA	104
M_0.1_F_lqpt_set_3	1.50686	0	0.658537	NA	NA	NA	112
M_0.1_F_lqpt_set_4	1.52099	0	0.487805	NA	NA	NA	104
M_0.1_F_lqpt_set_5	1.50916	0	0.487805	NA	NA	NA	94
M_0.1_F_lqpt_set_6	1.47527	0	0.536585	NA	NA	NA	82
M_0.1_F_lqph_set_1	1.71492	0	0.268293	NA	NA	NA	97
M_0.1_F_lqph_set_2	1.73042	0	0.341463	NA	NA	NA	103
M_0.1_F_lqph_set_3	1.72659	0	0.195122	NA	NA	NA	105
M_0.1_F_lqph_set_4	1.7606	0	0.146341	NA	NA	NA	92
M_0.1_F_lqph_set_5	1.69943	0	0.146341	3089.84	1031.32	5.9e-228	70
M_0.1_F_lqph_set_6	1.65354	0	0.121951	2548.11	489.589	2.55e-110	62
M_0.1_F_lqth_set_1	1.60917	NA	0.658537	NA	NA	NA	112
M_0.1_F_lqth_set_2	1.62386	0	0.756098	NA	NA	NA	113
M_0.1_F_lqth_set_3	1.62677	0	0.756098	NA	NA	NA	122
M_0.1_F_lqth_set_4	1.64026	0	0.634146	NA	NA	NA	113
M_0.1_F_lqth_set_5	1.64951	0	0.560976	NA	NA	NA	98
M_0.1_F_lqth_set_6	1.60301	0	0.585366	NA	NA	NA	90
M_0.1_F_lpth_set_1	1.6054	NA	0.658537	NA	NA	NA	116
M_0.1_F_lpth_set_2	1.63145	0	0.756098	NA	NA	NA	113
M_0.1_F_lpth_set_3	1.62875	0	0.756098	NA	NA	NA	122
M_0.1_F_lpth_set_4	1.64668	0	0.634146	NA	NA	NA	113
M_0.1_F_lpth_set_5	1.64159	0	0.560976	NA	NA	NA	98
M_0.1_F_lpth_set_6	1.6132	0	0.585366	NA	NA	NA	90
M_0.1_F_lqpth_set_1	1.60583	NA	0.658537	NA	NA	NA	113
M_0.1_F_lqpth_set_2	1.6237	0	0.756098	NA	NA	NA	113
M_0.1_F_lqpth_set_3	1.62869	0	0.756098	NA	NA	NA	122
M_0.1_F_lqpth_set_4	1.63851	0	0.634146	NA	NA	NA	113
M_0.1_F_lqpth_set_5	1.64715	0	0.560976	NA	NA	NA	98
M_0.1_F_lqpth_set_6	1.61978	0	0.585366	NA	NA	NA	90
M_0.3_F_l_set_1	1.40258	0	0.097561	2192.47	133.951	4.29e-33	9
M_0.3_F_l_set_2	1.40926	0	0.0731707	2183.54	125.027	3.72e-31	8
M_0.3_F_l_set_3	1.36107	0	0.097561	2192.28	133.761	4.73e-33	7
M_0.3_F_l_set_4	1.34562	0	0.097561	2197.02	138.5	4.42e-34	6
M_0.3_F_l_set_5	1.3229	0	0.146341	2212	153.484	2.47e-37	5
M_0.3_F_l_set_6	1.36209	0	0.097561	2213.58	155.067	1.12e-37	4
M_0.3_F_q_set_1	1.50258	0	0.097561	2121.04	62.5212	1.4e-17	9
M_0.3_F_q_set_2	1.4904	0	0.097561	2116.62	58.1005	1.27e-16	7
M_0.3_F_q_set_3	1.4544	0	0.097561	2122.98	64.4663	5.28e-18	7
M_0.3_F_q_set_4	1.4572	0	0.097561	2132.93	74.4106	3.66e-20	6
M_0.3_F_q_set_5	1.40451	0	0.121951	2164.63	106.111	4.79e-27	5
M_0.3_F_q_set_6	1.34296	0	0.0731707	2207.48	148.965	2.37e-36	4
M_0.3_F_p_set_1	1.53027	0	0.0487805	2161.54	103.02	2.25e-26	18
M_0.3_F_p_set_2	1.52497	0	0.0487805	2159.86	101.339	5.22e-26	18
M_0.3_F_p_set_3	1.48914	0	0.121951	2146.65	88.1305	3.85e-23	15
M_0.3_F_p_set_4	1.48752	0	0.121951	2141.02	82.4984	6.44e-22	10
M_0.3_F_p_set_5	1.46609	0	0.097561	2156.16	97.6437	3.32e-25	9
M_0.3_F_p_set_6	1.45636	0	0.0731707	2155.91	97.3969	3.75e-25	5
M_0.3_F_t_set_1	1.55344	0	0.414634	3126.99	1068.47	5.1e-236	71
M_0.3_F_t_set_2	1.51554	0	0.292683	4290.66	2232.14	0	75
M_0.3_F_t_set_3	1.5061	0	0.292683	4938.58	2880.06	0	76
M_0.3_F_t_set_4	1.55471	0	0.219512	2629.77	571.254	4.77e-128	66
M_0.3_F_t_set_5	1.53785	0	0.195122	2303.08	244.56	4.16e-57	56
M_0.3_F_t_set_6	1.5001	0	0.195122	2284.68	226.159	4.12e-53	54
M_0.3_F_h_set_1	1.63872	0	0.219512	2220.52	162.005	3.52e-39	52
M_0.3_F_h_set_2	1.6432	0	0.146341	2638.86	580.344	5.08e-130	65
M_0.3_F_h_set_3	1.64146	0	0.146341	2587.48	528.962	7.3e-119	64
M_0.3_F_h_set_4	1.65803	0	0.121951	2295.9	237.379	1.51e-55	54
M_0.3_F_h_set_5	1.61265	0	0.121951	2179.66	121.141	2.64e-30	42
M_0.3_F_h_set_6	1.58483	0	0.0731707	2101.2	42.6829	2.87e-13	24
M_0.3_F_lq_set_1	1.501	0	0.0731707	2105.43	46.9176	3.46e-14	16
M_0.3_F_lq_set_2	1.49822	0	0.0731707	2092.3	33.7827	2.46e-11	13
M_0.3_F_lq_set_3	1.48516	0	0.0731707	2092.52	34.0076	2.2e-11	12
M_0.3_F_lq_set_4	1.46882	0	0.0487805	2103.51	44.9937	9.06e-14	10
M_0.3_F_lq_set_5	1.47743	0	0.0487805	2115.09	56.5724	2.77e-16	10
M_0.3_F_lq_set_6	1.46943	0	0.0487805	2118.68	60.1613	4.61e-17	8
M_0.3_F_lp_set_1	1.52471	0	0.0487805	2165.59	107.071	3.01e-27	21
M_0.3_F_lp_set_2	1.52238	0	0.097561	2160.44	101.925	3.94e-26	19
M_0.3_F_lp_set_3	1.48211	0	0.121951	2153.83	95.3103	1.08e-24	17
M_0.3_F_lp_set_4	1.48346	0	0.121951	2163.78	105.264	7.43e-27	17
M_0.3_F_lp_set_5	1.47817	0	0.097561	2158.8	100.28	8.99e-26	11
M_0.3_F_lp_set_6	1.46878	0	0.0731707	2155.19	96.6708	5.46e-25	8
M_0.3_F_lt_set_1	1.56197	0	0.390244	3308.1	1249.58	2.43e-275	72
M_0.3_F_lt_set_2	1.51999	0	0.292683	8177.42	6118.9	0	78
M_0.3_F_lt_set_3	1.52111	0	0.317073	6016.75	3958.23	0	77
M_0.3_F_lt_set_4	1.5467	0	0.243902	2880.28	821.765	1.93e-182	69
M_0.3_F_lt_set_5	1.54716	0	0.268293	2379.27	320.756	1.2e-73	59
M_0.3_F_lt_set_6	1.51225	0	0.243902	2324.82	266.307	8e-62	56
M_0.3_F_lh_set_1	1.64746	0	0.243902	2299.12	240.604	3.05e-56	56
M_0.3_F_lh_set_2	1.64305	0	0.121951	2639.3	580.783	4.13e-130	65
M_0.3_F_lh_set_3	1.64782	0	0.146341	2497.84	439.323	2.16e-99	62
M_0.3_F_lh_set_4	1.66103	0	0.121951	2316.29	257.772	5.72e-60	55
M_0.3_F_lh_set_5	1.61737	0	0.121951	2180.38	121.866	1.86e-30	42
M_0.3_F_lh_set_6	1.58673	0	0.0731707	2110.42	51.9014	2.9e-15	26
M_0.3_F_qp_set_1	1.50494	0	0.097561	2117.29	58.7742	9.33e-17	19
M_0.3_F_qp_set_2	1.51046	0	0.097561	2108.05	49.5285	9.5e-15	16
M_0.3_F_qp_set_3	1.49219	0	0.097561	2105.54	47.0257	3.32e-14	14
M_0.3_F_qp_set_4	1.4849	0	0.0487805	2108.01	49.4942	9.67e-15	12
M_0.3_F_qp_set_5	1.48215	0	0.0487805	2117.39	58.8698	8.91e-17	9
M_0.3_F_qp_set_6	1.48517	0	0.0487805	2116.47	57.9494	1.41e-16	7
M_0.3_F_qt_set_1	1.58235	0	0.365854	3304.44	1245.92	1.53e-274	72
M_0.3_F_qt_set_2	1.55452	0	0.365854	8174.11	6115.59	0	78
M_0.3_F_qt_set_3	1.54002	0	0.365854	4932.99	2874.48	0	76
M_0.3_F_qt_set_4	1.57609	0	0.243902	3321.01	1262.49	3.87e-278	72
M_0.3_F_qt_set_5	1.5658	0	0.243902	2377.89	319.373	2.42e-73	59
M_0.3_F_qt_set_6	1.53268	0	0.243902	2348.39	289.875	6.16e-67	57
M_0.3_F_qh_set_1	1.63882	0	0.195122	2377.69	319.172	2.68e-73	59
M_0.3_F_qh_set_2	1.63528	0	0.121951	2584.82	526.303	2.82e-118	64
M_0.3_F_qh_set_3	1.62933	0	0.121951	2642.73	584.209	7.52e-131	65
M_0.3_F_qh_set_4	1.65972	0	0.121951	2415.8	357.285	1.42e-81	59
M_0.3_F_qh_set_5	1.61346	0	0.121951	2155.16	96.6471	5.62e-25	39
M_0.3_F_qh_set_6	1.58674	0	0.0731707	2114.6	56.0866	3.61e-16	27
M_0.3_F_pt_set_1	1.56101	0	0.365854	3306.54	1248.03	5.38e-275	72
M_0.3_F_pt_set_2	1.53877	0	0.292683	4289.09	2230.58	0	75
M_0.3_F_pt_set_3	1.52493	0	0.317073	4289.22	2230.7	0	75
M_0.3_F_pt_set_4	1.56409	0	0.317073	2881.49	822.975	1.07e-182	69
M_0.3_F_pt_set_5	1.53474	0	0.268293	2442.8	384.287	1.95e-87	61
M_0.3_F_pt_set_6	1.48705	0	0.243902	2324.67	266.153	8.78e-62	56
M_0.3_F_ph_set_1	1.63017	0	0.195122	2685.32	626.801	4.26e-140	66
M_0.3_F_ph_set_2	1.65284	0	0.170732	2855.56	797.042	4.6e-177	68
M_0.3_F_ph_set_3	1.64825	0	0.146341	2540.39	481.874	1.26e-108	63
M_0.3_F_ph_set_4	1.65296	0	0.121951	2360.05	301.53	1.83e-69	57
M_0.3_F_ph_set_5	1.60823	0	0.121951	2136.54	78.0209	6.27e-21	37
M_0.3_F_ph_set_6	1.58579	0	0.0731707	2115.53	57.0091	2.29e-16	28
M_0.3_F_th_set_1	1.59538	0	0.414634	4900.6	2842.08	0	76
M_0.3_F_th_set_2	1.6257	0	0.414634	4262.16	2203.65	0	75
M_0.3_F_th_set_3	1.60856	0	0.439024	5989.9	3931.38	0	77
M_0.3_F_th_set_4	1.65661	0	0.268293	6006.04	3947.53	0	77
M_0.3_F_th_set_5	1.64697	0	0.292683	2461.5	402.979	1.72e-91	62
M_0.3_F_th_set_6	1.60118	0	0.341463	2419.12	360.606	2.73e-82	60
M_0.3_F_lqp_set_1	1.50167	0	0.097561	2132.21	73.6944	5.47e-20	22
M_0.3_F_lqp_set_2	1.51283	0	0.097561	2123.67	65.1497	3.93e-18	20
M_0.3_F_lqp_set_3	1.48961	0	0.097561	2107.9	49.3808	1.04e-14	15
M_0.3_F_lqp_set_4	1.47944	0	0.0487805	2104.99	46.4684	4.48e-14	11
M_0.3_F_lqp_set_5	1.47973	0	0.0487805	2121.93	63.4147	9.37e-18	10
M_0.3_F_lqp_set_6	1.47675	0	0.0487805	2118.02	59.506	6.61e-17	8
M_0.3_F_lqt_set_1	1.58627	0	0.365854	3537.21	1478.69	0	73
M_0.3_F_lqt_set_2	1.55302	0	0.365854	4934.19	2875.67	0	76
M_0.3_F_lqt_set_3	1.55064	0	0.365854	4933.71	2875.19	0	76
M_0.3_F_lqt_set_4	1.57898	0	0.243902	3321.01	1262.49	3.95e-278	72
M_0.3_F_lqt_set_5	1.56821	0	0.268293	2377.89	319.373	2.47e-73	59
M_0.3_F_lqt_set_6	1.53479	0	0.243902	2347.94	289.419	7.89e-67	57
M_0.3_F_lqh_set_1	1.63003	0	0.195122	2409.2	350.681	3.93e-80	60
M_0.3_F_lqh_set_2	1.64073	0	0.121951	2702.26	643.748	9.03e-144	66
M_0.3_F_lqh_set_3	1.63586	0	0.121951	2642.13	583.611	1.03e-130	65
M_0.3_F_lqh_set_4	1.66509	0	0.121951	2362.2	303.685	6.31e-70	57
M_0.3_F_lqh_set_5	1.61519	0	0.121951	2180.4	121.887	1.89e-30	42
M_0.3_F_lqh_set_6	1.58352	0	0.0731707	2124.4	65.8801	2.75e-18	29
M_0.3_F_lpt_set_1	1.56261	0	0.341463	3306.54	1248.03	5.49e-275	72
M_0.3_F_lpt_set_2	1.52668	0	0.292683	3548.57	1490.05	0	73
M_0.3_F_lpt_set_3	1.52044	0	0.317073	4289.22	2230.7	0	75
M_0.3_F_lpt_set_4	1.54747	0	0.243902	3141.83	1083.31	3.22e-239	71
M_0.3_F_lpt_set_5	1.53792	0	0.268293	2442.8	384.287	1.99e-87	61
M_0.3_F_lpt_set_6	1.49402	0	0.243902	2347.67	289.15	9.09e-67	57
M_0.3_F_lph_set_1	1.63812	0	0.195122	2756.47	697.951	1.54e-155	67
M_0.3_F_lph_set_2	1.64447	0	0.146341	2954.17	895.658	1.81e-198	69
M_0.3_F_lph_set_3	1.62707	0	0.146341	2540.39	481.874	1.29e-108	63
M_0.3_F_lph_set_4	1.66879	0	0.121951	2386.84	328.327	2.83e-75	58
M_0.3_F_lph_set_5	1.61894	0	0.121951	2145.07	86.5539	8.97e-23	38
M_0.3_F_lph_set_6	1.59154	0	0.097561	2121.96	63.448	9.34e-18	29
M_0.3_F_qpt_set_1	1.58098	0	0.414634	3845.08	1786.56	0	74
M_0.3_F_qpt_set_2	1.56609	0	0.317073	NA	NA	NA	81
M_0.3_F_qpt_set_3	1.55597	0	0.365854	6014.07	3955.55	0	77
M_0.3_F_qpt_set_4	1.58459	0	0.243902	3320.36	1261.84	5.54e-278	72
M_0.3_F_qpt_set_5	1.55097	0	0.268293	2480.72	422.201	1.17e-95	62
M_0.3_F_qpt_set_6	1.53115	0	0.243902	2401.13	342.611	2.25e-78	59
M_0.3_F_qph_set_1	1.63556	0	0.219512	3200.37	1141.86	6.28e-252	71
M_0.3_F_qph_set_2	1.65637	0	0.121951	2855.27	796.753	5.46e-177	68
M_0.3_F_qph_set_3	1.63656	0	0.146341	2459.91	401.39	3.88e-91	61
M_0.3_F_qph_set_4	1.66216	0	0.121951	2446.09	387.574	3.89e-88	60
M_0.3_F_qph_set_5	1.6085	0	0.121951	2160.53	102.01	3.97e-26	40
M_0.3_F_qph_set_6	1.58844	0	0.097561	2126.41	67.892	1.02e-18	30
M_0.3_F_qth_set_1	1.59422	0	0.414634	8140.78	6082.26	0	78
M_0.3_F_qth_set_2	1.62639	0	0.439024	5989.68	3931.16	0	77
M_0.3_F_qth_set_3	1.62619	0	0.439024	14630.7	12572.1	0	79
M_0.3_F_qth_set_4	1.64171	0	0.268293	4279.26	2220.75	0	75
M_0.3_F_qth_set_5	1.64705	0	0.292683	2461.21	402.689	2.04e-91	62
M_0.3_F_qth_set_6	1.60415	0	0.341463	2635.33	576.811	3.16e-129	65
M_0.3_F_pth_set_1	1.58715	0	0.414634	4900.68	2842.16	0	76
M_0.3_F_pth_set_2	1.62199	0	0.414634	4259.38	2200.87	0	75
M_0.3_F_pth_set_3	1.61271	0	0.463415	NA	NA	NA	80
M_0.3_F_pth_set_4	1.65491	0	0.268293	6006.04	3947.53	0	77
M_0.3_F_pth_set_5	1.64131	0	0.292683	2550.9	492.386	6.81e-111	64
M_0.3_F_pth_set_6	1.60281	0	0.341463	2419.12	360.606	2.81e-82	60
M_0.3_F_lqpt_set_1	1.58133	0	0.414634	3845.08	1786.56	0	74
M_0.3_F_lqpt_set_2	1.55386	0	0.317073	NA	NA	NA	81
M_0.3_F_lqpt_set_3	1.54091	0	0.365854	6014.07	3955.55	0	77
M_0.3_F_lqpt_set_4	1.5772	0	0.243902	3320.36	1261.84	5.61e-278	72
M_0.3_F_lqpt_set_5	1.56171	0	0.268293	2480.72	422.201	1.19e-95	62
M_0.3_F_lqpt_set_6	1.52557	0	0.243902	2401.15	342.638	2.25e-78	59
M_0.3_F_lqph_set_1	1.63622	0	0.219512	3200.37	1141.86	6.36e-252	71
M_0.3_F_lqph_set_2	1.64779	0	0.121951	2855.27	796.753	5.52e-177	68
M_0.3_F_lqph_set_3	1.63387	0	0.146341	2459.91	401.39	3.93e-91	61
M_0.3_F_lqph_set_4	1.66256	0	0.121951	2414.89	356.371	2.35e-81	59
M_0.3_F_lqph_set_5	1.61397	0	0.121951	2152.74	94.2184	1.98e-24	39
M_0.3_F_lqph_set_6	1.59506	0	0.097561	2116.31	57.7915	1.61e-16	28
M_0.3_F_lqth_set_1	1.57886	0	0.414634	NA	NA	NA	80
M_0.3_F_lqth_set_2	1.62753	0	0.439024	NA	NA	NA	80
M_0.3_F_lqth_set_3	1.62151	0	0.439024	14630.7	12572.1	0	79
M_0.3_F_lqth_set_4	1.64943	0	0.268293	4927.17	2868.65	0	76
M_0.3_F_lqth_set_5	1.64793	0	0.292683	2503.39	444.877	1.42e-100	63
M_0.3_F_lqth_set_6	1.61108	0	0.341463	2697.13	638.616	1.21e-142	66
M_0.3_F_lpth_set_1	1.596	0	0.414634	4900.68	2842.16	0	76
M_0.3_F_lpth_set_2	1.62606	0	0.414634	4259.38	2200.87	0	75
M_0.3_F_lpth_set_3	1.62054	0	0.439024	NA	NA	NA	81
M_0.3_F_lpth_set_4	1.64793	0	0.268293	4279.68	2221.17	0	75
M_0.3_F_lpth_set_5	1.64429	0	0.292683	2502.93	444.415	1.8e-100	63
M_0.3_F_lpth_set_6	1.5948	0	0.341463	2491.24	432.722	6.22e-98	62
M_0.3_F_lqpth_set_1	1.59482	0	0.414634	8141.51	6082.99	0	78
M_0.3_F_lqpth_set_2	1.62651	0	0.414634	3520.24	1461.72	2.24305803211926e-321	73
M_0.3_F_lqpth_set_3	1.61405	0	0.439024	NA	NA	NA	81
M_0.3_F_lqpth_set_4	1.65524	0	0.268293	6006.93	3948.41	0	77
M_0.3_F_lqpth_set_5	1.6412	0	0.292683	2550.88	492.364	6.98e-111	64
M_0.3_F_lqpth_set_6	1.59626	0	0.341463	2581.23	522.715	1.79e-117	64
M_0.5_F_l_set_1	1.39606	0	0.097561	2191.87	133.354	6.34e-33	8
M_0.5_F_l_set_2	1.40523	0	0.0731707	2194.8	136.282	1.47e-33	8
M_0.5_F_l_set_3	1.35733	0	0.097561	2202.65	144.134	2.9e-35	7
M_0.5_F_l_set_4	1.33543	0	0.097561	2207.82	149.303	2.19e-36	6
M_0.5_F_l_set_5	1.32397	0	0.146341	2212.04	153.526	2.65e-37	5
M_0.5_F_l_set_6	1.3499	0	0.097561	2213.65	155.129	1.19e-37	4
M_0.5_F_q_set_1	1.49949	0	0.097561	2119.7	61.1788	2.99e-17	8
M_0.5_F_q_set_2	1.49405	0	0.097561	2117.78	59.2601	7.82e-17	7
M_0.5_F_q_set_3	1.46168	0	0.097561	2121.72	63.2082	1.09e-17	6
M_0.5_F_q_set_4	1.46257	0	0.097561	2134.01	75.4942	2.34e-20	6
M_0.5_F_q_set_5	1.40328	0	0.146341	2164.82	106.308	4.76e-27	5
M_0.5_F_q_set_6	1.35003	0	0.0731707	2207.52	149.007	2.55e-36	4
M_0.5_F_p_set_1	1.52125	0	0.0487805	2162.13	103.617	1.83e-26	17
M_0.5_F_p_set_2	1.51133	0	0.097561	2159.78	101.265	5.94e-26	16
M_0.5_F_p_set_3	1.47308	0	0.097561	2152.39	93.8751	2.39e-24	14
M_0.5_F_p_set_4	1.47581	0	0.097561	2147.83	89.3109	2.34e-23	10
M_0.5_F_p_set_5	1.46439	0	0.097561	2156.74	98.2236	2.72e-25	8
M_0.5_F_p_set_6	1.45628	0	0.0731707	2156.71	98.1932	2.76e-25	5
M_0.5_F_t_set_1	1.53716	0	0.195122	2154.46	95.9475	8.5e-25	49
M_0.5_F_t_set_2	1.53935	0	0.170732	2166.19	107.675	2.42e-27	49
M_0.5_F_t_set_3	1.51169	0	0.170732	2180.29	121.772	2.1e-30	50
M_0.5_F_t_set_4	1.56042	0	0.170732	2148.55	90.0343	1.64e-23	47
M_0.5_F_t_set_5	1.54043	0	0.170732	2110.46	51.9442	3.06e-15	38
M_0.5_F_t_set_6	1.5205	0	0.146341	2125.34	66.8199	1.8e-18	37
M_0.5_F_h_set_1	1.56957	0	0.146341	2277.51	218.998	1.63e-51	53
M_0.5_F_h_set_2	1.55932	0	0.121951	2170.05	111.529	3.53e-28	44
M_0.5_F_h_set_3	1.54622	0	0.121951	2193.38	134.86	3.03e-33	46
M_0.5_F_h_set_4	1.56957	0	0.121951	2169.33	110.814	5.05e-28	42
M_0.5_F_h_set_5	1.56057	0	0.121951	2108.9	50.3849	6.7e-15	28
M_0.5_F_h_set_6	1.5462	0	0.097561	2113.09	54.5773	8.24e-16	23
M_0.5_F_lq_set_1	1.50442	0	0.0731707	2102.41	43.8963	1.72e-13	11
M_0.5_F_lq_set_2	1.50614	0	0.0731707	2095.32	36.8036	5.97e-12	9
M_0.5_F_lq_set_3	1.48765	0	0.0731707	2095.7	37.1796	4.95e-12	8
M_0.5_F_lq_set_4	1.47313	0	0.0487805	2108.84	50.3234	6.93e-15	8
M_0.5_F_lq_set_5	1.48256	0	0.0487805	2118.81	60.2889	4.75e-17	8
M_0.5_F_lq_set_6	1.4778	0	0.0487805	2115.64	57.1215	2.32e-16	6
M_0.5_F_lp_set_1	1.52118	0	0.0487805	2164.08	105.565	7.01e-27	18
M_0.5_F_lp_set_2	1.50605	0	0.097561	2156.98	98.4612	2.45e-25	17
M_0.5_F_lp_set_3	1.47484	0	0.097561	2152.52	93.9996	2.28e-24	14
M_0.5_F_lp_set_4	1.46456	0	0.097561	2155.93	97.4095	4.14e-25	13
M_0.5_F_lp_set_5	1.46659	0	0.097561	2156.66	98.1476	2.87e-25	8
M_0.5_F_lp_set_6	1.46534	0	0.097561	2162.06	103.539	1.94e-26	9
M_0.5_F_lt_set_1	1.56099	0	0.219512	2255.57	197.057	9.55e-47	55
M_0.5_F_lt_set_2	1.53435	0	0.170732	2227.13	168.612	1.44e-40	53
M_0.5_F_lt_set_3	1.53259	0	0.170732	2228.85	170.335	6.07e-41	53
M_0.5_F_lt_set_4	1.54397	0	0.170732	2147.95	89.4297	2.25e-23	47
M_0.5_F_lt_set_5	1.55249	0	0.121951	2140.65	82.1365	8.62e-22	42
M_0.5_F_lt_set_6	1.52997	0	0.121951	2155.67	97.1489	4.74e-25	41
M_0.5_F_lh_set_1	1.56099	0	0.146341	2311.78	253.261	5.98e-59	55
M_0.5_F_lh_set_2	1.56097	0	0.121951	2179.04	120.525	3.99e-30	45
M_0.5_F_lh_set_3	1.56424	0	0.121951	2193.23	134.709	3.32e-33	46
M_0.5_F_lh_set_4	1.58697	0	0.097561	2197.62	139.102	3.69e-34	45
M_0.5_F_lh_set_5	1.57146	0	0.121951	2098.32	39.8051	1.35e-12	26
M_0.5_F_lh_set_6	1.55159	0	0.097561	2104.74	46.2192	5.45e-14	21
M_0.5_F_qp_set_1	1.51442	0	0.0731707	2122.86	64.3413	6.34e-18	17
M_0.5_F_qp_set_2	1.51524	0	0.0731707	2115.15	56.637	2.99e-16	16
M_0.5_F_qp_set_3	1.48273	0	0.0731707	2107.03	48.5087	1.74e-14	12
M_0.5_F_qp_set_4	1.48797	0	0.0487805	2107.79	49.2715	1.19e-14	10
M_0.5_F_qp_set_5	1.48322	0	0.0487805	2122.38	63.8586	8.09e-18	9
M_0.5_F_qp_set_6	1.48372	0	0.0487805	2120.88	62.3604	1.71e-17	8
M_0.5_F_qt_set_1	1.58336	0	0.195122	2216.15	157.633	3.51e-38	53
M_0.5_F_qt_set_2	1.55731	0	0.195122	2241.68	183.167	1e-43	54
M_0.5_F_qt_set_3	1.55026	0	0.195122	2192.1	133.586	5.86e-33	51
M_0.5_F_qt_set_4	1.56772	0	0.170732	2168.82	110.307	6.65e-28	49
M_0.5_F_qt_set_5	1.56088	0	0.146341	2179.44	120.928	3.29e-30	46
M_0.5_F_qt_set_6	1.53336	0	0.121951	2146.28	87.7617	5.24e-23	40
M_0.5_F_qh_set_1	1.56687	0	0.146341	2314.64	256.126	1.44e-59	55
M_0.5_F_qh_set_2	1.56443	0	0.121951	2201.55	143.03	5.23e-35	47
M_0.5_F_qh_set_3	1.5615	0	0.121951	2231.39	172.874	1.73e-41	49
M_0.5_F_qh_set_4	1.5765	0	0.097561	2196.85	138.331	5.48e-34	45
M_0.5_F_qh_set_5	1.56185	0	0.121951	2098.94	40.4244	9.99e-13	26
M_0.5_F_qh_set_6	1.55279	0	0.097561	2105.08	46.5616	4.65e-14	21
M_0.5_F_pt_set_1	1.57091	0	0.219512	2275.82	217.305	3.9e-51	56
M_0.5_F_pt_set_2	1.53515	0	0.170732	2192.63	134.109	4.54e-33	51
M_0.5_F_pt_set_3	1.54111	0	0.170732	2210.49	151.973	6e-37	52
M_0.5_F_pt_set_4	1.55949	0	0.146341	2232.67	174.15	9.18e-42	53
M_0.5_F_pt_set_5	1.55508	0	0.121951	2138.79	80.2742	2.23e-21	42
M_0.5_F_pt_set_6	1.52534	0	0.121951	2138.97	80.4555	2.04e-21	39
M_0.5_F_ph_set_1	1.57424	0	0.121951	2259.52	201	1.36e-47	52
M_0.5_F_ph_set_2	1.56112	0	0.121951	2149.16	90.6395	1.25e-23	42
M_0.5_F_ph_set_3	1.56137	0	0.121951	2230.59	172.072	2.6e-41	49
M_0.5_F_ph_set_4	1.56951	0	0.121951	2209.2	150.686	1.15e-36	46
M_0.5_F_ph_set_5	1.57553	0	0.121951	2120.51	61.9918	2.09e-17	31
M_0.5_F_ph_set_6	1.54881	0	0.097561	2109.62	51.1043	4.83e-15	23
M_0.5_F_th_set_1	1.57824	0	0.219512	2432.77	374.253	3.26e-85	62
M_0.5_F_th_set_2	1.59635	0	0.170732	2402.53	344.01	1.2e-78	61
M_0.5_F_th_set_3	1.589	0	0.170732	2339	280.482	7.51e-65	59
M_0.5_F_th_set_4	1.60861	0	0.195122	2299.42	240.901	2.96e-56	57
M_0.5_F_th_set_5	1.59405	0	0.146341	2226.4	167.883	2.12e-40	51
M_0.5_F_th_set_6	1.56463	0	0.146341	2226.71	168.197	1.82e-40	49
M_0.5_F_lqp_set_1	1.51388	0	0.0731707	2130.11	71.5887	1.73e-19	20
M_0.5_F_lqp_set_2	1.50907	0	0.0731707	2108.28	49.766	9.47e-15	14
M_0.5_F_lqp_set_3	1.49126	0	0.0731707	2103.57	45.0565	9.99e-14	11
M_0.5_F_lqp_set_4	1.48745	0	0.0487805	2116.48	57.9598	1.58e-16	11
M_0.5_F_lqp_set_5	1.48207	0	0.0487805	2125.29	66.7711	1.93e-18	10
M_0.5_F_lqp_set_6	1.48852	0	0.0487805	2119.68	61.165	3.18e-17	8
M_0.5_F_lqt_set_1	1.58788	0	0.195122	2233.63	175.112	5.74e-42	54
M_0.5_F_lqt_set_2	1.55724	0	0.195122	2206.07	147.555	5.54e-36	52
M_0.5_F_lqt_set_3	1.54934	0	0.195122	2262.02	203.499	3.94e-48	55
M_0.5_F_lqt_set_4	1.56901	0	0.170732	2250.6	192.085	1.19e-45	54
M_0.5_F_lqt_set_5	1.55218	0	0.146341	2190.98	132.459	1.05e-32	47
M_0.5_F_lqt_set_6	1.53817	0	0.121951	2182.22	123.706	8.38e-31	44
M_0.5_F_lqh_set_1	1.56855	0	0.146341	2275.8	217.281	4.02e-51	53
M_0.5_F_lqh_set_2	1.56865	0	0.121951	2190.18	131.661	1.57e-32	46
M_0.5_F_lqh_set_3	1.56002	0	0.121951	2274.98	216.461	6.06e-51	52
M_0.5_F_lqh_set_4	1.58466	0	0.097561	2178	119.487	6.93e-30	43
M_0.5_F_lqh_set_5	1.57024	0	0.121951	2118.02	59.5072	7.33e-17	30
M_0.5_F_lqh_set_6	1.55442	0	0.097561	2116.4	57.881	1.65e-16	24
M_0.5_F_lpt_set_1	1.55422	0	0.219512	2276.07	217.556	3.51e-51	56
M_0.5_F_lpt_set_2	1.54074	0	0.170732	2192.63	134.109	4.64e-33	51
M_0.5_F_lpt_set_3	1.54439	0	0.170732	2210.49	151.973	6.13e-37	52
M_0.5_F_lpt_set_4	1.5606	0	0.146341	2186.78	128.262	8.64e-32	50
M_0.5_F_lpt_set_5	1.55787	0	0.121951	2138.79	80.2742	2.28e-21	42
M_0.5_F_lpt_set_6	1.51737	0	0.121951	2139.28	80.7652	1.78e-21	39
M_0.5_F_lph_set_1	1.57168	0	0.146341	2295.9	237.385	1.74e-55	54
M_0.5_F_lph_set_2	1.55784	0	0.121951	2141.11	82.5907	7.16e-22	41
M_0.5_F_lph_set_3	1.56335	0	0.121951	2228.63	170.116	7.07e-41	49
M_0.5_F_lph_set_4	1.58428	0	0.121951	2177.95	119.437	7.15e-30	43
M_0.5_F_lph_set_5	1.57668	0	0.121951	2095.33	36.8151	6.25e-12	26
M_0.5_F_lph_set_6	1.55562	0	0.097561	2100.78	42.2667	4.1e-13	21
M_0.5_F_qpt_set_1	1.58188	0	0.243902	2298.3	239.779	5.29e-56	57
M_0.5_F_qpt_set_2	1.56557	0	0.170732	2261.97	203.45	4.1e-48	55
M_0.5_F_qpt_set_3	1.55964	0	0.170732	2243.71	185.195	3.77e-44	54
M_0.5_F_qpt_set_4	1.56332	0	0.146341	2183.95	125.438	3.57e-31	50
M_0.5_F_qpt_set_5	1.55677	0	0.146341	2191.06	132.548	1.02e-32	47
M_0.5_F_qpt_set_6	1.53509	0	0.121951	2163.87	105.352	8.23e-27	42
M_0.5_F_qph_set_1	1.57458	0	0.146341	2215.02	156.508	6.41e-38	49
M_0.5_F_qph_set_2	1.56228	0	0.121951	2169.42	110.9	5.14e-28	44
M_0.5_F_qph_set_3	1.56028	0	0.121951	2216.92	158.405	2.49e-38	48
M_0.5_F_qph_set_4	1.58077	0	0.121951	2178.28	119.768	6.11e-30	43
M_0.5_F_qph_set_5	1.57193	0	0.121951	2109.83	51.3173	4.47e-15	29
M_0.5_F_qph_set_6	1.5518	0	0.097561	2112.66	54.1404	1.09e-15	24
M_0.5_F_qth_set_1	1.58954	0	0.219512	2359.81	301.296	2.34e-69	60
M_0.5_F_qth_set_2	1.60303	0	0.195122	2528.65	470.131	5.09e-106	64
M_0.5_F_qth_set_3	1.59886	0	0.219512	2368.44	309.923	3.13e-71	60
M_0.5_F_qth_set_4	1.62686	0	0.195122	2274.18	215.66	9.22e-51	56
M_0.5_F_qth_set_5	1.6002	0	0.170732	2210.62	152.104	5.84e-37	50
M_0.5_F_qth_set_6	1.57085	0	0.121951	2200.07	141.553	1.14e-34	47
M_0.5_F_pth_set_1	1.58568	0	0.195122	2524.2	465.686	4.71e-105	64
M_0.5_F_pth_set_2	1.59213	0	0.170732	2482.38	423.859	5.7e-96	63
M_0.5_F_pth_set_3	1.59726	0	0.170732	2370.28	311.767	1.25e-71	60
M_0.5_F_pth_set_4	1.60879	0	0.195122	2352.7	294.183	8.23e-68	59
M_0.5_F_pth_set_5	1.59692	0	0.146341	2184.02	125.505	3.5e-31	48
M_0.5_F_pth_set_6	1.56239	0	0.146341	2179.31	120.792	3.69e-30	45
M_0.5_F_lqpt_set_1	1.57541	0	0.243902	2352.16	293.641	1.08e-67	59
M_0.5_F_lqpt_set_2	1.56899	0	0.170732	2262.33	203.811	3.47e-48	55
M_0.5_F_lqpt_set_3	1.55219	0	0.170732	2243.71	185.195	3.83e-44	54
M_0.5_F_lqpt_set_4	1.56586	0	0.146341	2200.43	141.913	9.59e-35	51
M_0.5_F_lqpt_set_5	1.56277	0	0.146341	2191.06	132.548	1.04e-32	47
M_0.5_F_lqpt_set_6	1.5272	0	0.121951	2182.71	124.194	6.77e-31	44
M_0.5_F_lqph_set_1	1.58015	0	0.121951	2259.99	201.469	1.12e-47	52
M_0.5_F_lqph_set_2	1.5697	0	0.121951	2190.9	132.384	1.13e-32	46
M_0.5_F_lqph_set_3	1.56095	0	0.121951	2230.23	171.71	3.26e-41	49
M_0.5_F_lqph_set_4	1.58508	0	0.121951	2246.44	187.927	9.81e-45	49
M_0.5_F_lqph_set_5	1.567	0	0.121951	2104.38	45.8606	6.94e-14	28
M_0.5_F_lqph_set_6	1.54556	0	0.097561	2109.2	50.6792	6.24e-15	23
M_0.5_F_lqth_set_1	1.58574	0	0.219512	2473.59	415.078	4.65e-94	63
M_0.5_F_lqth_set_2	1.60732	0	0.219512	2528.43	469.917	5.75e-106	64
M_0.5_F_lqth_set_3	1.61434	0	0.219512	2482.13	423.612	6.53e-96	63
M_0.5_F_lqth_set_4	1.62078	0	0.195122	2323.68	265.162	1.67e-61	58
M_0.5_F_lqth_set_5	1.59903	0	0.170732	2277.06	218.547	2.21e-51	54
M_0.5_F_lqth_set_6	1.56896	0	0.146341	2188.94	130.425	3.02e-32	46
M_0.5_F_lpth_set_1	1.58697	0	0.195122	2574.83	516.309	4.87e-116	65
M_0.5_F_lpth_set_2	1.61335	0	0.170732	2438.64	380.127	1.82e-86	62
M_0.5_F_lpth_set_3	1.60786	0	0.195122	2337.12	278.599	2.02e-64	59
M_0.5_F_lpth_set_4	1.61859	0	0.195122	2274.62	216.108	7.51e-51	56
M_0.5_F_lpth_set_5	1.60489	0	0.170732	2225.48	166.962	3.53e-40	51
M_0.5_F_lpth_set_6	1.56736	0	0.146341	2178.21	119.693	6.5e-30	45
M_0.5_F_lqpth_set_1	1.58439	0	0.195122	2521.32	462.801	2.03e-104	64
M_0.5_F_lqpth_set_2	1.59918	0	0.170732	2438.73	380.218	1.74e-86	62
M_0.5_F_lqpth_set_3	1.60046	0	0.170732	2440.3	381.784	7.96e-87	62
M_0.5_F_lqpth_set_4	1.61796	0	0.195122	2297.69	239.174	7.39e-56	57
M_0.5_F_lqpth_set_5	1.59554	0	0.170732	2225.3	166.78	3.88e-40	51
M_0.5_F_lqpth_set_6	1.56547	0	0.170732	2188.75	130.231	3.36e-32	46
M_0.7_F_l_set_1	1.40177	0	0.0731707	2191.97	133.453	6.71e-33	8
M_0.7_F_l_set_2	1.40955	0	0.0731707	2195.48	136.966	1.16e-33	7
M_0.7_F_l_set_3	1.35352	0	0.097561	2208.36	149.838	1.86e-36	6
M_0.7_F_l_set_4	1.33897	0	0.0731707	2210.73	152.213	5.67e-37	5
M_0.7_F_l_set_5	1.33265	0	0.146341	2212.09	153.574	2.87e-37	5
M_0.7_F_l_set_6	1.35611	0	0.097561	2213.72	155.206	1.27e-37	4
M_0.7_F_q_set_1	1.49478	0	0.121951	2118.61	60.0929	5.73e-17	7
M_0.7_F_q_set_2	1.49394	0	0.097561	2119.17	60.6553	4.33e-17	7
M_0.7_F_q_set_3	1.46956	0	0.097561	2122.97	64.4533	6.48e-18	6
M_0.7_F_q_set_4	1.45635	0	0.097561	2135.15	76.6352	1.47e-20	6
M_0.7_F_q_set_5	1.41337	0	0.146341	2165.07	106.558	4.67e-27	5
M_0.7_F_q_set_6	1.34025	0	0.0731707	2207.57	149.051	2.77e-36	4
M_0.7_F_p_set_1	1.50462	0	0.0487805	2165.69	107.173	3.44e-27	17
M_0.7_F_p_set_2	1.49843	0	0.097561	2153.07	94.5572	1.89e-24	13
M_0.7_F_p_set_3	1.46035	0	0.097561	2159.62	101.101	7.17e-26	14
M_0.7_F_p_set_4	1.4602	0	0.097561	2152.27	93.7506	2.83e-24	10
M_0.7_F_p_set_5	1.44328	0	0.097561	2158.13	99.6132	1.51e-25	7
M_0.7_F_p_set_6	1.45855	0	0.0731707	2157.8	99.2858	1.78e-25	5
M_0.7_F_t_set_1	1.52408	0	0.170732	2108.11	49.5926	1.1e-14	41
M_0.7_F_t_set_2	1.50382	0	0.170732	2095.26	36.7427	6.8e-12	38
M_0.7_F_t_set_3	1.50832	0	0.170732	2081.89	23.3741	5.44e-09	36
M_0.7_F_t_set_4	1.51179	0	0.170732	2092.76	34.2464	2.37e-11	36
M_0.7_F_t_set_5	1.50206	0	0.170732	2082.47	23.9563	4.07e-09	28
M_0.7_F_t_set_6	1.47296	0	0.146341	2112.13	53.6154	1.48e-15	30
M_0.7_F_h_set_1	1.55222	0	0.121951	2136.97	78.4508	5.98e-21	39
M_0.7_F_h_set_2	1.53616	0	0.121951	2158.79	100.275	1.09e-25	40
M_0.7_F_h_set_3	1.53968	0	0.121951	2144.59	86.0696	1.33e-22	38
M_0.7_F_h_set_4	1.55125	0	0.0731707	2152.29	93.7719	2.82e-24	37
M_0.7_F_h_set_5	1.54909	0	0.0731707	2103.63	45.1102	1.04e-13	23
M_0.7_F_h_set_6	1.54011	0	0.0731707	2102.8	44.2815	1.58e-13	17
M_0.7_F_lq_set_1	1.50976	0	0.0731707	2101.43	42.9154	3.13e-13	10
M_0.7_F_lq_set_2	1.50508	0	0.0731707	2096.55	38.0294	3.6e-12	8
M_0.7_F_lq_set_3	1.48958	0	0.0731707	2099.94	41.4217	6.6e-13	8
M_0.7_F_lq_set_4	1.47788	0	0.0487805	2108.04	49.5272	1.15e-14	7
M_0.7_F_lq_set_5	1.47963	0	0.0487805	2119.23	60.7173	4.27e-17	7
M_0.7_F_lq_set_6	1.47781	0	0.0487805	2116.69	58.1706	1.53e-16	6
M_0.7_F_lp_set_1	1.51264	0	0.0487805	2162.04	103.526	2.16e-26	16
M_0.7_F_lp_set_2	1.50114	0	0.097561	2152.72	94.2071	2.29e-24	14
M_0.7_F_lp_set_3	1.46	0	0.097561	2154.92	96.399	7.64e-25	14
M_0.7_F_lp_set_4	1.45443	0	0.097561	2150.35	91.8373	7.49e-24	9
M_0.7_F_lp_set_5	1.45524	0	0.097561	2159.74	101.225	6.85e-26	8
M_0.7_F_lp_set_6	1.45225	0	0.097561	2160.46	101.946	4.78e-26	7
M_0.7_F_lt_set_1	1.53251	0	0.195122	2119.29	60.7695	4.18e-17	42
M_0.7_F_lt_set_2	1.52308	0	0.219512	2135.27	76.752	1.42e-20	43
M_0.7_F_lt_set_3	1.51072	0	0.219512	2127.64	69.1213	6.43e-19	42
M_0.7_F_lt_set_4	1.51041	0	0.170732	2094.73	36.2158	8.99e-12	37
M_0.7_F_lt_set_5	1.51176	0	0.146341	2095.91	37.3947	4.99e-12	31
M_0.7_F_lt_set_6	1.48426	0	0.146341	2111.13	52.6144	2.48e-15	30
M_0.7_F_lh_set_1	1.55839	0	0.121951	2184.25	125.735	3.28e-31	44
M_0.7_F_lh_set_2	1.53776	0	0.097561	2165.95	107.437	3.09e-27	41
M_0.7_F_lh_set_3	1.54714	0	0.097561	2159.16	100.643	9.23e-26	40
M_0.7_F_lh_set_4	1.56469	0	0.097561	2109.42	50.8985	5.85e-15	30
M_0.7_F_lh_set_5	1.55721	0	0.0487805	2100.7	42.18	4.58e-13	23
M_0.7_F_lh_set_6	1.53578	0	0.097561	2102.18	43.6677	2.18e-13	17
M_0.7_F_qp_set_1	1.51454	0	0.0731707	2116.58	58.064	1.63e-16	14
M_0.7_F_qp_set_2	1.51588	0	0.0731707	2111.13	52.6169	2.49e-15	12
M_0.7_F_qp_set_3	1.4925	0	0.0731707	2110.65	52.1379	3.16e-15	11
M_0.7_F_qp_set_4	1.49004	0	0.0487805	2109.72	51.2056	5.04e-15	8
M_0.7_F_qp_set_5	1.48029	0	0.0731707	2128.55	70.0312	4.12e-19	10
M_0.7_F_qp_set_6	1.48996	0	0.0487805	2123.58	65.0659	4.94e-18	8
M_0.7_F_qt_set_1	1.54472	0	0.195122	2108.02	49.5054	1.18e-14	41
M_0.7_F_qt_set_2	1.53764	0	0.195122	2090.42	31.9076	7.84e-11	38
M_0.7_F_qt_set_3	1.53979	0	0.195122	2084.7	26.1871	1.37e-09	37
M_0.7_F_qt_set_4	1.52888	0	0.146341	2100.02	41.5026	6.47e-13	38
M_0.7_F_qt_set_5	1.51235	0	0.146341	2095.4	36.8792	6.54e-12	31
M_0.7_F_qt_set_6	1.49714	0	0.219512	2121.14	62.6278	1.68e-17	32
M_0.7_F_qh_set_1	1.57133	0	0.121951	2130.5	71.9803	1.56e-19	38
M_0.7_F_qh_set_2	1.54966	0	0.121951	2166.04	107.521	3e-27	41
M_0.7_F_qh_set_3	1.54606	0	0.121951	2136.9	78.3795	6.38e-21	37
M_0.7_F_qh_set_4	1.56039	0	0.0731707	2126.87	68.3555	9.59e-19	33
M_0.7_F_qh_set_5	1.55986	0	0.0731707	2105.38	46.8595	4.47e-14	24
M_0.7_F_qh_set_6	1.54255	0	0.097561	2102.66	44.1441	1.74e-13	17
M_0.7_F_pt_set_1	1.53995	0	0.195122	2126.83	68.3113	9.83e-19	43
M_0.7_F_pt_set_2	1.53279	0	0.195122	2115.16	56.6408	3.36e-16	41
M_0.7_F_pt_set_3	1.52263	0	0.195122	2100.86	42.3414	4.29e-13	39
M_0.7_F_pt_set_4	1.51759	0	0.146341	2101.69	43.1733	2.83e-13	38
M_0.7_F_pt_set_5	1.50956	0	0.170732	2083.19	24.6716	2.95e-09	29
M_0.7_F_pt_set_6	1.48148	0	0.146341	2105.11	46.5908	5.13e-14	29
M_0.7_F_ph_set_1	1.56897	0	0.121951	2165.42	106.902	4.11e-27	42
M_0.7_F_ph_set_2	1.54489	0	0.0731707	2166.07	107.558	2.96e-27	41
M_0.7_F_ph_set_3	1.54795	0	0.121951	2129.82	71.3052	2.21e-19	36
M_0.7_F_ph_set_4	1.54644	0	0.0731707	2125.5	66.9838	1.92e-18	33
M_0.7_F_ph_set_5	1.55077	0	0.0731707	2101.82	43.3047	2.66e-13	24
M_0.7_F_ph_set_6	1.53553	0	0.0487805	2094.14	35.6256	1.24e-11	15
M_0.7_F_th_set_1	1.58504	0	0.195122	2136.72	78.205	7.04e-21	46
M_0.7_F_th_set_2	1.58106	0	0.170732	2106.33	47.8109	2.8e-14	42
M_0.7_F_th_set_3	1.57867	0	0.170732	2107.7	49.1843	1.41e-14	42
M_0.7_F_th_set_4	1.56228	0	0.146341	2159.61	101.096	7.54e-26	46
M_0.7_F_th_set_5	1.55886	0	0.146341	2112.74	54.2203	1.14e-15	37
M_0.7_F_th_set_6	1.52318	0	0.170732	2155.5	96.9868	5.9e-25	39
M_0.7_F_lqp_set_1	1.51208	0	0.0487805	2120.44	61.9268	2.42e-17	15
M_0.7_F_lqp_set_2	1.51336	0	0.0487805	2112.19	53.6729	1.5e-15	13
M_0.7_F_lqp_set_3	1.49641	0	0.0731707	2107.96	49.4464	1.24e-14	10
M_0.7_F_lqp_set_4	1.49197	0	0.0487805	2114.51	55.9909	4.72e-16	9
M_0.7_F_lqp_set_5	1.48627	0	0.0731707	2127.43	68.9134	7.38e-19	10
M_0.7_F_lqp_set_6	1.48825	0	0.0487805	2119.4	60.8844	4.09e-17	7
M_0.7_F_lqt_set_1	1.55436	0	0.195122	2135.58	77.0656	1.25e-20	44
M_0.7_F_lqt_set_2	1.54503	0	0.195122	2113.18	54.6587	9.21e-16	41
M_0.7_F_lqt_set_3	1.54169	0	0.195122	2106.89	48.3735	2.13e-14	40
M_0.7_F_lqt_set_4	1.53181	0	0.146341	2107.5	48.981	1.58e-14	39
M_0.7_F_lqt_set_5	1.51931	0	0.146341	2105.89	47.3771	3.52e-14	33
M_0.7_F_lqt_set_6	1.50056	0	0.146341	2121.21	62.6958	1.66e-17	32
M_0.7_F_lqh_set_1	1.55544	0	0.121951	2216.39	157.877	3.57e-38	47
M_0.7_F_lqh_set_2	1.55482	0	0.121951	2149.94	91.4208	9.62e-24	39
M_0.7_F_lqh_set_3	1.54823	0	0.121951	2167.11	108.598	1.79e-27	41
M_0.7_F_lqh_set_4	1.56033	0	0.097561	2145.95	87.4323	7.08e-23	36
M_0.7_F_lqh_set_5	1.55434	0	0.0487805	2109.21	50.6962	6.72e-15	25
M_0.7_F_lqh_set_6	1.54344	0	0.097561	2102.77	44.256	1.68e-13	17
M_0.7_F_lpt_set_1	1.54619	0	0.195122	2117.32	58.8015	1.17e-16	42
M_0.7_F_lpt_set_2	1.52872	0	0.195122	2106.98	48.4625	2.06e-14	40
M_0.7_F_lpt_set_3	1.52951	0	0.195122	2117.19	58.6711	1.25e-16	41
M_0.7_F_lpt_set_4	1.51062	0	0.170732	2094.02	35.4998	1.35e-11	37
M_0.7_F_lpt_set_5	1.51605	0	0.170732	2099.46	40.9451	8.84e-13	32
M_0.7_F_lpt_set_6	1.48608	0	0.146341	2110.64	52.1252	3.31e-15	30
M_0.7_F_lph_set_1	1.56773	0	0.146341	2130.29	71.7699	1.79e-19	38
M_0.7_F_lph_set_2	1.54806	0	0.097561	2173.78	115.266	6.44e-29	42
M_0.7_F_lph_set_3	1.54635	0	0.121951	2142.61	84.0911	3.79e-22	38
M_0.7_F_lph_set_4	1.55634	0	0.0731707	2098.48	39.9607	1.45e-12	28
M_0.7_F_lph_set_5	1.55557	0	0.0731707	2089.9	31.379	1.06e-10	21
M_0.7_F_lph_set_6	1.54615	0	0.0487805	2106.56	48.0388	2.56e-14	19
M_0.7_F_qpt_set_1	1.5483	0	0.195122	2134.86	76.3398	1.83e-20	44
M_0.7_F_qpt_set_2	1.54013	0	0.170732	2122.35	63.8291	9.55e-18	42
M_0.7_F_qpt_set_3	1.53146	0	0.170732	2091.79	33.2704	4.13e-11	38
M_0.7_F_qpt_set_4	1.53696	0	0.146341	2115.84	57.3228	2.47e-16	40
M_0.7_F_qpt_set_5	1.51351	0	0.146341	2105.47	46.9531	4.42e-14	33
M_0.7_F_qpt_set_6	1.49411	0	0.146341	2114.76	56.2474	4.24e-16	31
M_0.7_F_qph_set_1	1.57176	0	0.121951	2192.14	133.621	6.71e-33	45
M_0.7_F_qph_set_2	1.5507	0	0.0731707	2156.84	98.321	3.11e-25	40
M_0.7_F_qph_set_3	1.55016	0	0.121951	2136.03	77.5159	1.02e-20	37
M_0.7_F_qph_set_4	1.5522	0	0.0731707	2094.37	35.8573	1.14e-11	27
M_0.7_F_qph_set_5	1.55787	0	0.0731707	2106.8	48.288	2.28e-14	25
M_0.7_F_qph_set_6	1.54101	0	0.0487805	2105.24	46.7199	4.99e-14	18
M_0.7_F_qth_set_1	1.58022	0	0.170732	2135.6	77.0831	1.27e-20	46
M_0.7_F_qth_set_2	1.57031	0	0.219512	2152.51	93.9956	2.71e-24	47
M_0.7_F_qth_set_3	1.56695	0	0.219512	2153.85	95.3382	1.39e-24	47
M_0.7_F_qth_set_4	1.57319	0	0.146341	2124.51	65.9946	3.27e-18	43
M_0.7_F_qth_set_5	1.56136	0	0.146341	2125.89	67.37	1.64e-18	39
M_0.7_F_qth_set_6	1.52655	0	0.146341	2147.24	88.723	3.8e-23	38
M_0.7_F_pth_set_1	1.59104	0	0.219512	2149.99	91.4762	9.59e-24	47
M_0.7_F_pth_set_2	1.5766	0	0.195122	2133.54	75.0191	3.59e-20	45
M_0.7_F_pth_set_3	1.57039	0	0.195122	2124.53	66.0134	3.25e-18	44
M_0.7_F_pth_set_4	1.57027	0	0.146341	2137.15	78.6305	5.92e-21	44
M_0.7_F_pth_set_5	1.55579	0	0.146341	2117.96	59.4411	8.7e-17	38
M_0.7_F_pth_set_6	1.52255	0	0.170732	2124.74	66.2261	2.93e-18	35
M_0.7_F_lqpt_set_1	1.55511	0	0.195122	2145.16	86.6418	1.08e-22	45
M_0.7_F_lqpt_set_2	1.53857	0	0.170732	2105.34	46.8202	4.8e-14	40
M_0.7_F_lqpt_set_3	1.53648	0	0.170732	2099.12	40.6022	1.07e-12	39
M_0.7_F_lqpt_set_4	1.5316	0	0.146341	2107.58	49.0617	1.57e-14	39
M_0.7_F_lqpt_set_5	1.52073	0	0.146341	2104.89	46.3684	6.02e-14	33
M_0.7_F_lqpt_set_6	1.49377	0	0.146341	2120.68	62.1593	2.24e-17	32
M_0.7_F_lqph_set_1	1.56222	0	0.121951	2173.56	115.048	7.36e-29	43
M_0.7_F_lqph_set_2	1.54748	0	0.0731707	2148.47	89.9508	2.07e-23	39
M_0.7_F_lqph_set_3	1.54819	0	0.121951	2142.31	83.7941	4.51e-22	38
M_0.7_F_lqph_set_4	1.5534	0	0.0731707	2114.16	55.6408	5.86e-16	31
M_0.7_F_lqph_set_5	1.55763	0	0.0731707	2098.31	39.7922	1.62e-12	23
M_0.7_F_lqph_set_6	1.54015	0	0.0487805	2105.21	46.6965	5.14e-14	18
M_0.7_F_lqth_set_1	1.5808	0	0.170732	2124.97	66.4503	2.64e-18	45
M_0.7_F_lqth_set_2	1.57055	0	0.195122	2207.47	148.955	3.21e-36	51
M_0.7_F_lqth_set_3	1.57106	0	0.195122	2166.87	108.352	2.11e-27	48
M_0.7_F_lqth_set_4	1.57403	0	0.146341	2125.02	66.5081	2.57e-18	43
M_0.7_F_lqth_set_5	1.55832	0	0.146341	2141.65	83.13	6.32e-22	41
M_0.7_F_lqth_set_6	1.52319	0	0.146341	2132.4	73.8803	6.45e-20	36
M_0.7_F_lpth_set_1	1.58688	0	0.219512	2186.57	128.049	1.12e-31	50
M_0.7_F_lpth_set_2	1.58129	0	0.195122	2140.84	82.3267	9.47e-22	46
M_0.7_F_lpth_set_3	1.57054	0	0.195122	2120.83	62.3165	2.1e-17	44
M_0.7_F_lpth_set_4	1.56571	0	0.146341	2133.38	74.8652	3.95e-20	44
M_0.7_F_lpth_set_5	1.54815	0	0.146341	2103.97	45.4485	9.66e-14	36
M_0.7_F_lpth_set_6	1.52273	0	0.146341	2107.49	48.9707	1.66e-14	32
M_0.7_F_lqpth_set_1	1.58669	0	0.219512	2146.3	87.7882	6.19e-23	47
M_0.7_F_lqpth_set_2	1.57407	0	0.195122	2163.38	104.864	1.21e-26	48
M_0.7_F_lqpth_set_3	1.57528	0	0.195122	2166.64	108.125	2.38e-27	48
M_0.7_F_lqpth_set_4	1.5703	0	0.146341	2134.14	75.6185	2.73e-20	44
M_0.7_F_lqpth_set_5	1.55468	0	0.146341	2118.47	59.9497	6.89e-17	38
M_0.7_F_lqpth_set_6	1.5206	0	0.146341	2118.96	60.4386	5.4e-17	34
M_0.9_F_l_set_1	1.39695	0	0.0487805	2192.09	133.574	7.1e-33	8
M_0.9_F_l_set_2	1.40671	0	0.0731707	2195.64	137.122	1.21e-33	7
M_0.9_F_l_set_3	1.35783	0	0.097561	2208.47	149.95	1.98e-36	6
M_0.9_F_l_set_4	1.33683	0	0.097561	2210.78	152.266	6.21e-37	5
M_0.9_F_l_set_5	1.33192	0	0.146341	2212.14	153.627	3.15e-37	5
M_0.9_F_l_set_6	1.35458	0	0.097561	2213.82	155.301	1.36e-37	4
M_0.9_F_q_set_1	1.49881	0	0.097561	2119.9	61.3874	3.38e-17	7
M_0.9_F_q_set_2	1.49304	0	0.097561	2120.59	62.0701	2.4e-17	7
M_0.9_F_q_set_3	1.46704	0	0.097561	2124.22	65.7068	3.9e-18	6
M_0.9_F_q_set_4	1.43964	0	0.097561	2134.16	75.6446	2.71e-20	5
M_0.9_F_q_set_5	1.40653	0	0.146341	2165.38	106.861	4.52e-27	5
M_0.9_F_q_set_6	1.34551	0	0.0487805	2207.61	149.097	3.05e-36	4
M_0.9_F_p_set_1	1.50356	0	0.0487805	2164.67	106.155	6.44e-27	15
M_0.9_F_p_set_2	1.4884	0	0.097561	2163.13	104.617	1.39e-26	14
M_0.9_F_p_set_3	1.44675	0	0.097561	2152.06	93.5415	3.54e-24	9
M_0.9_F_p_set_4	1.43873	0	0.097561	2156.49	97.9694	3.87e-25	9
M_0.9_F_p_set_5	1.43127	0	0.097561	2160.86	102.346	4.34e-26	7
M_0.9_F_p_set_6	1.45501	0	0.0731707	2159.1	100.587	1.05e-25	5
M_0.9_F_t_set_1	1.51235	0	0.170732	2076.68	18.167	8.27e-08	32
M_0.9_F_t_set_2	1.51623	0	0.170732	2067.97	9.45689	6.44e-06	29
M_0.9_F_t_set_3	1.51557	0	0.170732	2063.44	4.92223	6.22e-05	28
M_0.9_F_t_set_4	1.49439	0	0.170732	2061.56	3.04348	0.00015933	25
M_0.9_F_t_set_5	1.4761	0	0.170732	2065.8	7.28205	1.92e-05	19
M_0.9_F_t_set_6	1.4773	0	0.146341	2090.84	32.3225	7e-11	20
M_0.9_F_h_set_1	1.53111	0	0.097561	2111.92	53.4059	1.85e-15	32
M_0.9_F_h_set_2	1.5255	0	0.0731707	2135.53	77.012	1.39e-20	34
M_0.9_F_h_set_3	1.52605	0	0.0731707	2118.99	60.4733	5.41e-17	31
M_0.9_F_h_set_4	1.52497	0	0.0731707	2137.53	79.0106	5.11e-21	31
M_0.9_F_h_set_5	1.5329	0	0.0731707	2096.2	37.6815	4.82e-12	18
M_0.9_F_h_set_6	1.51955	0	0.0487805	2100.34	41.8217	6.08e-13	14
M_0.9_F_lq_set_1	1.50916	0	0.0731707	2103.23	44.7088	1.44e-13	10
M_0.9_F_lq_set_2	1.50921	0	0.0731707	2099.15	40.6346	1.1e-12	8
M_0.9_F_lq_set_3	1.48919	0	0.097561	2099.06	40.5477	1.15e-12	7
M_0.9_F_lq_set_4	1.47637	0	0.0487805	2110.25	51.7359	4.29e-15	7
M_0.9_F_lq_set_5	1.48041	0	0.0731707	2120.71	62.196	2.3e-17	7
M_0.9_F_lq_set_6	1.47514	0	0.0487805	2118.3	59.7856	7.68e-17	6
M_0.9_F_lp_set_1	1.50833	0	0.0487805	2172.26	113.746	1.47e-28	18
M_0.9_F_lp_set_2	1.49983	0	0.097561	2160.31	101.795	5.8e-26	13
M_0.9_F_lp_set_3	1.44138	0	0.097561	2148.61	90.095	2.02e-23	9
M_0.9_F_lp_set_4	1.44866	0	0.097561	2154.84	96.3275	8.95e-25	9
M_0.9_F_lp_set_5	1.44191	0	0.097561	2160.15	101.638	6.29e-26	7
M_0.9_F_lp_set_6	1.44103	0	0.097561	2160.3	101.788	5.84e-26	6
M_0.9_F_lt_set_1	1.51283	0	0.195122	2076.17	17.6543	1.09e-07	32
M_0.9_F_lt_set_2	1.50935	0	0.219512	2082.86	24.3477	3.83e-09	32
M_0.9_F_lt_set_3	1.49895	0	0.219512	2073.93	15.412	3.34e-07	30
M_0.9_F_lt_set_4	1.49923	0	0.170732	2073.54	15.0258	4.06e-07	29
M_0.9_F_lt_set_5	1.49534	0	0.146341	2086.26	27.7387	7.04e-10	24
M_0.9_F_lt_set_6	1.47847	0	0.170732	2095.96	37.4478	5.49e-12	22
M_0.9_F_lh_set_1	1.55214	0	0.097561	2112.7	54.1793	1.28e-15	32
M_0.9_F_lh_set_2	1.53173	0	0.097561	2118.3	59.7803	7.78e-17	31
M_0.9_F_lh_set_3	1.54127	0	0.097561	2136.16	77.6482	1.03e-20	34
M_0.9_F_lh_set_4	1.53534	0	0.0731707	2105.61	47.0924	4.43e-14	25
M_0.9_F_lh_set_5	1.53928	0	0.0731707	2090.9	32.3873	6.92e-11	17
M_0.9_F_lh_set_6	1.52584	0	0.0487805	2098.95	40.4292	1.24e-12	14
M_0.9_F_qp_set_1	1.52115	0	0.0487805	2118.14	59.6279	8.43e-17	13
M_0.9_F_qp_set_2	1.52132	0	0.0487805	2113.13	54.6107	1.04e-15	11
M_0.9_F_qp_set_3	1.49736	0	0.097561	2110.74	52.2194	3.43e-15	9
M_0.9_F_qp_set_4	1.48589	0	0.0731707	2114.69	56.1695	4.76e-16	7
M_0.9_F_qp_set_5	1.48198	0	0.097561	2129	70.4836	3.71e-19	9
M_0.9_F_qp_set_6	1.48425	0	0.0731707	2126	67.4837	1.67e-18	8
M_0.9_F_qt_set_1	1.54185	0	0.195122	2074.52	16.0065	2.51e-07	32
M_0.9_F_qt_set_2	1.5443	0	0.170732	2085.49	26.9707	1.05e-09	33
M_0.9_F_qt_set_3	1.52644	0	0.170732	2086.94	28.4231	5.06e-10	33
M_0.9_F_qt_set_4	1.5156	0	0.146341	2088.51	29.9908	2.31e-10	32
M_0.9_F_qt_set_5	1.50722	0	0.146341	2081.97	23.4544	6.08e-09	23
M_0.9_F_qt_set_6	1.48808	0	0.195122	2097.31	38.796	2.84e-12	22
M_0.9_F_qh_set_1	1.55275	0	0.097561	2124.68	66.1594	3.25e-18	34
M_0.9_F_qh_set_2	1.53777	0	0.121951	2141.6	83.0818	6.87e-22	35
M_0.9_F_qh_set_3	1.53234	0	0.097561	2108.73	50.2119	9.44e-15	29
M_0.9_F_qh_set_4	1.53807	0	0.0731707	2105.87	47.3578	3.94e-14	25
M_0.9_F_qh_set_5	1.54593	0	0.0731707	2098.75	40.234	1.39e-12	19
M_0.9_F_qh_set_6	1.52619	0	0.0487805	2096.66	38.1385	3.96e-12	13
M_0.9_F_pt_set_1	1.52954	0	0.195122	2086.16	27.6435	7.53e-10	34
M_0.9_F_pt_set_2	1.53019	0	0.195122	2069.69	11.1686	2.85e-06	30
M_0.9_F_pt_set_3	1.52289	0	0.195122	2077.16	18.6438	6.79e-08	31
M_0.9_F_pt_set_4	1.49679	0	0.146341	2082.34	23.824	5.1e-09	30
M_0.9_F_pt_set_5	1.49648	0	0.170732	2081.02	22.5062	9.86e-09	23
M_0.9_F_pt_set_6	1.47277	0	0.146341	2095.46	36.9459	7.22e-12	22
M_0.9_F_ph_set_1	1.54836	0	0.097561	2121.27	62.7577	1.79e-17	33
M_0.9_F_ph_set_2	1.54607	0	0.0731707	2134.46	75.9388	2.47e-20	34
M_0.9_F_ph_set_3	1.52434	0	0.097561	2119.49	60.9703	4.39e-17	31
M_0.9_F_ph_set_4	1.53365	0	0.0731707	2124.38	65.8641	3.81e-18	29
M_0.9_F_ph_set_5	1.52655	0	0.0731707	2091.79	33.2707	4.55e-11	18
M_0.9_F_ph_set_6	1.52361	0	0.0487805	2094.67	36.1562	1.08e-11	13
M_0.9_F_th_set_1	1.58129	0	0.195122	2121.83	63.3164	1.36e-17	41
M_0.9_F_th_set_2	1.56961	0	0.146341	2098.78	40.2638	1.38e-12	37
M_0.9_F_th_set_3	1.5669	0	0.146341	2114.47	55.9573	5.41e-16	39
M_0.9_F_th_set_4	1.55648	0	0.146341	2114.41	55.8963	5.58e-16	37
M_0.9_F_th_set_5	1.54	0	0.146341	2099.27	40.7504	1.09e-12	30
M_0.9_F_th_set_6	1.52028	0	0.146341	2105.16	46.6416	5.72e-14	26
M_0.9_F_lqp_set_1	1.51994	0	0.0487805	2124.48	65.9592	3.65e-18	15
M_0.9_F_lqp_set_2	1.51937	0	0.0487805	2112.52	53.9986	1.45e-15	11
M_0.9_F_lqp_set_3	1.50097	0	0.097561	2110.83	52.3176	3.35e-15	9
M_0.9_F_lqp_set_4	1.48476	0	0.097561	2114.63	56.1089	5.04e-16	7
M_0.9_F_lqp_set_5	1.487	0	0.097561	2130.36	71.8431	1.93e-19	10
M_0.9_F_lqp_set_6	1.48282	0	0.0731707	2125.28	66.7662	2.45e-18	8
M_0.9_F_lqt_set_1	1.54085	0	0.195122	2085.18	26.6672	1.25e-09	34
M_0.9_F_lqt_set_2	1.53677	0	0.170732	2090.69	32.1724	7.98e-11	34
M_0.9_F_lqt_set_3	1.53266	0	0.170732	2092.43	33.9145	3.34e-11	34
M_0.9_F_lqt_set_4	1.51336	0	0.146341	2099.63	41.1179	9.12e-13	34
M_0.9_F_lqt_set_5	1.51068	0	0.146341	2094.72	36.2021	1.07e-11	26
M_0.9_F_lqt_set_6	1.49266	0	0.146341	2104.26	45.7456	9.03e-14	24
M_0.9_F_lqh_set_1	1.53845	0	0.097561	2145.42	86.8997	1.05e-22	37
M_0.9_F_lqh_set_2	1.53446	0	0.097561	2154.49	95.9689	1.12e-24	37
M_0.9_F_lqh_set_3	1.53661	0	0.097561	2136.32	77.8078	9.88e-21	34
M_0.9_F_lqh_set_4	1.54038	0	0.0731707	2114.12	55.6017	6.56e-16	27
M_0.9_F_lqh_set_5	1.53962	0	0.0731707	2095.09	36.5757	8.89e-12	18
M_0.9_F_lqh_set_6	1.5275	0	0.0487805	2096.37	37.856	4.69e-12	13
M_0.9_F_lpt_set_1	1.52181	0	0.195122	2092.04	33.5266	4.09e-11	35
M_0.9_F_lpt_set_2	1.52751	0	0.195122	2086.26	27.7466	7.36e-10	33
M_0.9_F_lpt_set_3	1.518	0	0.195122	2072.26	13.7392	8.11e-07	30
M_0.9_F_lpt_set_4	1.50546	0	0.146341	2069.33	10.8156	3.5e-06	28
M_0.9_F_lpt_set_5	1.49798	0	0.170732	2089.5	30.9793	1.47e-10	25
M_0.9_F_lpt_set_6	1.47318	0	0.146341	2095.38	36.8605	7.75e-12	22
M_0.9_F_lph_set_1	1.5585	0	0.097561	2113.27	54.7515	1.01e-15	32
M_0.9_F_lph_set_2	1.53449	0	0.0731707	2127.29	68.7725	9.13e-19	33
M_0.9_F_lph_set_3	1.52761	0	0.0731707	2124.03	65.5128	4.66e-18	32
M_0.9_F_lph_set_4	1.5338	0	0.0731707	2103.4	44.8834	1.41e-13	25
M_0.9_F_lph_set_5	1.534	0	0.0731707	2091.44	32.9269	5.56e-11	18
M_0.9_F_lph_set_6	1.52549	0	0.0487805	2098.49	39.9707	1.64e-12	14
M_0.9_F_qpt_set_1	1.53465	0	0.170732	2084.76	26.2445	1.57e-09	34
M_0.9_F_qpt_set_2	1.53501	0	0.170732	2089.75	31.2308	1.3e-10	34
M_0.9_F_qpt_set_3	1.53192	0	0.195122	2075.21	16.6901	1.87e-07	31
M_0.9_F_qpt_set_4	1.51359	0	0.146341	2084.09	25.5685	2.21e-09	31
M_0.9_F_qpt_set_5	1.50786	0	0.146341	2094.46	35.9395	1.24e-11	26
M_0.9_F_qpt_set_6	1.49134	0	0.146341	2100.47	41.9572	6.12e-13	23
M_0.9_F_qph_set_1	1.55904	0	0.097561	2124.56	66.0403	3.61e-18	34
M_0.9_F_qph_set_2	1.53906	0	0.0731707	2128.97	70.4571	3.97e-19	33
M_0.9_F_qph_set_3	1.53806	0	0.0731707	2141.91	83.391	6.17e-22	35
M_0.9_F_qph_set_4	1.54312	0	0.0731707	2107.87	49.3489	1.52e-14	26
M_0.9_F_qph_set_5	1.53723	0	0.0731707	2101.42	42.9078	3.82e-13	20
M_0.9_F_qph_set_6	1.52666	0	0.0487805	2099.04	40.5212	1.26e-12	14
M_0.9_F_qth_set_1	1.56644	0	0.195122	2128.31	69.7959	5.54e-19	42
M_0.9_F_qth_set_2	1.55623	0	0.170732	2102.35	43.8321	2.41e-13	38
M_0.9_F_qth_set_3	1.55049	0	0.170732	2102.83	44.3142	1.9e-13	38
M_0.9_F_qth_set_4	1.54587	0	0.121951	2087.15	28.6381	4.81e-10	34
M_0.9_F_qth_set_5	1.5327	0	0.146341	2120.65	62.1311	2.57e-17	34
M_0.9_F_qth_set_6	1.51345	0	0.146341	2098.95	40.4303	1.33e-12	25
M_0.9_F_pth_set_1	1.5822	0	0.195122	2128.58	70.0671	4.86e-19	42
M_0.9_F_pth_set_2	1.56678	0	0.146341	2118.5	59.9846	7.53e-17	40
M_0.9_F_pth_set_3	1.57136	0	0.146341	2105.5	46.9853	5.01e-14	38
M_0.9_F_pth_set_4	1.54704	0	0.146341	2111.49	52.9742	2.51e-15	37
M_0.9_F_pth_set_5	1.54437	0	0.146341	2097.24	38.7267	3.12e-12	30
M_0.9_F_pth_set_6	1.51567	0	0.146341	2099.11	40.5909	1.23e-12	25
M_0.9_F_lqpt_set_1	1.53626	0	0.170732	2084.69	26.173	1.66e-09	34
M_0.9_F_lqpt_set_2	1.52955	0	0.170732	2078.21	19.6954	4.24e-08	32
M_0.9_F_lqpt_set_3	1.53114	0	0.195122	2080.59	22.0783	1.29e-08	32
M_0.9_F_lqpt_set_4	1.50523	0	0.146341	2089.32	30.8022	1.65e-10	32
M_0.9_F_lqpt_set_5	1.51103	0	0.146341	2094.46	35.9395	1.26e-11	26
M_0.9_F_lqpt_set_6	1.49026	0	0.146341	2104.38	45.8662	8.83e-14	24
M_0.9_F_lqph_set_1	1.55085	0	0.097561	2137.4	78.8791	5.99e-21	36
M_0.9_F_lqph_set_2	1.5387	0	0.0731707	2153.94	95.422	1.53e-24	37
M_0.9_F_lqph_set_3	1.54137	0	0.0731707	2129.3	70.784	3.44e-19	33
M_0.9_F_lqph_set_4	1.5371	0	0.0731707	2107.87	49.3489	1.55e-14	26
M_0.9_F_lqph_set_5	1.54084	0	0.0731707	2105.03	46.5145	6.41e-14	21
M_0.9_F_lqph_set_6	1.52805	0	0.0487805	2095.89	37.3702	6.21e-12	13
M_0.9_F_lqth_set_1	1.56803	0	0.170732	2109.09	50.5765	8.43e-15	40
M_0.9_F_lqth_set_2	1.55249	0	0.170732	2123.92	65.4048	5.08e-18	41
M_0.9_F_lqth_set_3	1.5477	0	0.170732	2125.96	67.4399	1.84e-18	41
M_0.9_F_lqth_set_4	1.53779	0	0.097561	2113.68	55.1662	8.51e-16	38
M_0.9_F_lqth_set_5	1.54186	0	0.121951	2126.34	67.8227	1.52e-18	35
M_0.9_F_lqth_set_6	1.5112	0	0.146341	2097.16	38.642	3.3e-12	25
M_0.9_F_lpth_set_1	1.57426	0	0.170732	2126.68	68.1621	1.29e-18	42
M_0.9_F_lpth_set_2	1.56929	0	0.170732	2107.81	49.291	1.61e-14	39
M_0.9_F_lpth_set_3	1.56318	0	0.170732	2103.13	44.6169	1.67e-13	38
M_0.9_F_lpth_set_4	1.53874	0	0.146341	2106.45	47.9361	3.18e-14	37
M_0.9_F_lpth_set_5	1.53449	0	0.146341	2113.43	54.9101	9.73e-16	33
M_0.9_F_lpth_set_6	1.51151	0	0.146341	2092.58	34.0643	3.27e-11	24
M_0.9_F_lqpth_set_1	1.57277	0	0.170732	2136.09	77.5716	1.17e-20	43
M_0.9_F_lqpth_set_2	1.56324	0	0.146341	2108.25	49.7382	1.3e-14	39
M_0.9_F_lqpth_set_3	1.55602	0	0.170732	2126.04	67.5256	1.78e-18	41
M_0.9_F_lqpth_set_4	1.54459	0	0.146341	2106.54	48.0248	3.06e-14	37
M_0.9_F_lqpth_set_5	1.53599	0	0.146341	2126.83	68.3136	1.2e-18	35
M_0.9_F_lqpth_set_6	1.51645	0	0.146341	2097.37	38.8544	3e-12	25
M_1_F_l_set_1	1.40208	0	0.0243902	2192.17	133.658	7.78e-33	8
M_1_F_l_set_2	1.41351	0	0.0731707	2195.7	137.185	1.34e-33	7
M_1_F_l_set_3	1.34394	0	0.0731707	2208.54	150.025	2.18e-36	6
M_1_F_l_set_4	1.3338	0	0.121951	2210.82	152.3	6.99e-37	5
M_1_F_l_set_5	1.33131	0	0.146341	2212.17	153.655	3.55e-37	5
M_1_F_l_set_6	1.35618	0	0.097561	2213.87	155.354	1.52e-37	4
M_1_F_q_set_1	1.50157	0	0.097561	2123.08	64.5673	7.87e-18	8
M_1_F_q_set_2	1.49701	0	0.097561	2121.36	62.8462	1.86e-17	7
M_1_F_q_set_3	1.46075	0	0.097561	2124.97	66.4566	3.07e-18	6
M_1_F_q_set_4	1.43685	0	0.097561	2134.79	76.2776	2.26e-20	5
M_1_F_q_set_5	1.41238	0	0.146341	2165.55	107.034	4.74e-27	5
M_1_F_q_set_6	1.34541	0	0.0487805	2207.64	149.121	3.45e-36	4
M_1_F_p_set_1	1.49833	0	0.0487805	2166.85	108.335	2.48e-27	15
M_1_F_p_set_2	1.48588	0	0.097561	2162.03	103.511	2.77e-26	13
M_1_F_p_set_3	1.43523	0	0.097561	2160.2	101.679	6.92e-26	11
M_1_F_p_set_4	1.43517	0	0.097561	2161.39	102.87	3.82e-26	9
M_1_F_p_set_5	1.42105	0	0.097561	2162.5	103.981	2.19e-26	7
M_1_F_p_set_6	1.45042	0	0.0731707	2159.82	101.308	8.36e-26	5
M_1_F_t_set_1	1.50541	0	0.170732	2070.19	11.6704	2.44e-06	28
M_1_F_t_set_2	1.50463	0	0.170732	2066.77	8.25286	1.35e-05	26
M_1_F_t_set_3	1.50131	0	0.170732	2058.52	0	0.000834467	24
M_1_F_t_set_4	1.49014	0	0.170732	2062.24	3.71913	0.000130052	22
M_1_F_t_set_5	1.47019	0	0.170732	2076.01	17.4968	1.33e-07	19
M_1_F_t_set_6	1.47029	0	0.146341	2089.08	30.5668	1.93e-10	17
M_1_F_h_set_1	1.53944	0	0.0731707	2109.35	50.8321	7.67e-15	30
M_1_F_h_set_2	1.53115	0	0.0731707	2142.15	83.6315	5.79e-22	34
M_1_F_h_set_3	1.52133	0	0.0731707	2120.22	61.6999	3.35e-17	30
M_1_F_h_set_4	1.52945	0	0.0731707	2116.83	58.3164	1.82e-16	25
M_1_F_h_set_5	1.52029	0	0.0731707	2092.64	34.1199	3.28e-11	16
M_1_F_h_set_6	1.51903	0	0.0487805	2105.48	46.9612	5.33e-14	15
M_1_F_lq_set_1	1.5124	0	0.0731707	2104.3	45.7849	9.61e-14	10
M_1_F_lq_set_2	1.50514	0	0.0731707	2099.62	41.1013	1e-12	8
M_1_F_lq_set_3	1.48377	0	0.097561	2100.31	41.7921	7.09e-13	7
M_1_F_lq_set_4	1.47921	0	0.0487805	2111.3	52.7882	2.91e-15	7
M_1_F_lq_set_5	1.4734	0	0.0731707	2119.04	60.5281	6.07e-17	6
M_1_F_lq_set_6	1.4793	0	0.0487805	2119.05	60.5319	6.06e-17	6
M_1_F_lp_set_1	1.50891	0	0.0487805	2167.23	108.715	2.09e-27	16
M_1_F_lp_set_2	1.49195	0	0.097561	2153.13	94.6166	2.41e-24	10
M_1_F_lp_set_3	1.43815	0	0.097561	2158.59	100.069	1.58e-25	11
M_1_F_lp_set_4	1.44158	0	0.097561	2156.94	98.4257	3.59e-25	9
M_1_F_lp_set_5	1.43831	0	0.097561	2161.22	102.707	4.23e-26	7
M_1_F_lp_set_6	1.4419	0	0.097561	2161.26	102.741	4.16e-26	6
M_1_F_lt_set_1	1.51018	0	0.195122	2071.3	12.7842	1.42e-06	29
M_1_F_lt_set_2	1.51398	0	0.195122	2084.57	26.0566	1.87e-09	30
M_1_F_lt_set_3	1.4982	0	0.219512	2071.45	12.9284	1.33e-06	27
M_1_F_lt_set_4	1.48653	0	0.170732	2071.46	12.9421	1.32e-06	26
M_1_F_lt_set_5	1.48644	0	0.146341	2089.14	30.6238	1.91e-10	22
M_1_F_lt_set_6	1.47857	0	0.170732	2096.87	38.3572	4e-12	20
M_1_F_lh_set_1	1.53814	0	0.097561	2109.24	50.7251	8.26e-15	30
M_1_F_lh_set_2	1.52877	0	0.0731707	2130.51	71.9981	1.99e-19	32
M_1_F_lh_set_3	1.53742	0	0.097561	2121.26	62.7431	2.03e-17	30
M_1_F_lh_set_4	1.53725	0	0.0731707	2108.45	49.9334	1.23e-14	24
M_1_F_lh_set_5	1.53302	0	0.0731707	2097.67	39.1532	2.7e-12	18
M_1_F_lh_set_6	1.52591	0	0.0487805	2101.04	42.5281	5e-13	14
M_1_F_qp_set_1	1.5221	0	0.0487805	2114.18	55.6675	7.01e-16	11
M_1_F_qp_set_2	1.51763	0	0.0487805	2108.99	50.4717	9.43e-15	9
M_1_F_qp_set_3	1.4929	0	0.121951	2111.69	53.1725	2.45e-15	9
M_1_F_qp_set_4	1.48049	0	0.097561	2116.11	57.5937	2.68e-16	7
M_1_F_qp_set_5	1.48076	0	0.097561	2130.32	71.8009	2.21e-19	9
M_1_F_qp_set_6	1.48476	0	0.0731707	2127.64	69.1255	8.42e-19	8
M_1_F_qt_set_1	1.53443	0	0.195122	2080.97	22.452	1.15e-08	31
M_1_F_qt_set_2	1.53086	0	0.170732	2081.42	22.9041	9.18e-09	30
M_1_F_qt_set_3	1.52776	0	0.170732	2082.78	24.2613	4.66e-09	30
M_1_F_qt_set_4	1.4993	0	0.146341	2081.47	22.9553	8.96e-09	28
M_1_F_qt_set_5	1.50924	0	0.146341	2093.58	35.0592	2.11e-11	23
M_1_F_qt_set_6	1.49202	0	0.170732	2105.97	47.4535	4.3e-14	22
M_1_F_qh_set_1	1.53556	0	0.097561	2125.71	67.1954	2.22e-18	33
M_1_F_qh_set_2	1.53221	0	0.097561	2131.53	73.0164	1.21e-19	32
M_1_F_qh_set_3	1.52544	0	0.097561	2126.91	68.3891	1.23e-18	31
M_1_F_qh_set_4	1.53144	0	0.0731707	2096.93	38.4183	3.95e-12	21
M_1_F_qh_set_5	1.52852	0	0.0731707	2091.93	33.4118	4.84e-11	16
M_1_F_qh_set_6	1.52387	0	0.0487805	2104.64	46.1255	8.4e-14	15
M_1_F_pt_set_1	1.52378	0	0.195122	2075.57	17.0495	1.73e-07	30
M_1_F_pt_set_2	1.52914	0	0.195122	2076.19	17.6697	1.27e-07	29
M_1_F_pt_set_3	1.52077	0	0.195122	2079.05	20.5301	3.04e-08	29
M_1_F_pt_set_4	1.49699	0	0.146341	2078.84	20.323	3.38e-08	27
M_1_F_pt_set_5	1.49289	0	0.170732	2087.91	29.3917	3.63e-10	22
M_1_F_pt_set_6	1.4849	0	0.146341	2104.44	45.9282	9.32e-14	22
M_1_F_ph_set_1	1.53706	0	0.0731707	2126.26	67.7429	1.71e-18	33
M_1_F_ph_set_2	1.53573	0	0.0731707	2130.12	71.6029	2.48e-19	32
M_1_F_ph_set_3	1.52821	0	0.0731707	2116.41	57.8947	2.35e-16	29
M_1_F_ph_set_4	1.52125	0	0.0731707	2109.1	50.5792	9.14e-15	24
M_1_F_ph_set_5	1.5299	0	0.0731707	2092.14	33.6203	4.4e-11	17
M_1_F_ph_set_6	1.51889	0	0.0487805	2102.68	44.1618	2.27e-13	15
M_1_F_th_set_1	1.57293	0	0.121951	2103.96	45.4434	1.19e-13	37
M_1_F_th_set_2	1.56799	0	0.146341	2085.98	27.4615	9.6e-10	33
M_1_F_th_set_3	1.56275	0	0.146341	2086.9	28.3854	6.06e-10	33
M_1_F_th_set_4	1.5511	0	0.146341	2092.57	34.0545	3.56e-11	31
M_1_F_th_set_5	1.53721	0	0.146341	2096.86	38.3422	4.18e-12	27
M_1_F_th_set_6	1.52108	0	0.146341	2105.99	47.4762	4.34e-14	24
M_1_F_lqp_set_1	1.52612	0	0.0487805	2119.26	60.7405	5.73e-17	13
M_1_F_lqp_set_2	1.51736	0	0.0487805	2111.25	52.7323	3.14e-15	10
M_1_F_lqp_set_3	1.50085	0	0.121951	2108.9	50.3837	1.02e-14	8
M_1_F_lqp_set_4	1.48634	0	0.097561	2115.5	56.9878	3.75e-16	7
M_1_F_lqp_set_5	1.48697	0	0.097561	2131.91	73.3895	1.03e-19	10
M_1_F_lqp_set_6	1.48586	0	0.0731707	2124.42	65.9035	4.35e-18	7
M_1_F_lqt_set_1	1.53341	0	0.195122	2097.55	39.0286	2.98e-12	34
M_1_F_lqt_set_2	1.536	0	0.170732	2102.97	44.455	1.98e-13	34
M_1_F_lqt_set_3	1.52716	0	0.170732	2098.83	40.3112	1.57e-12	33
M_1_F_lqt_set_4	1.50559	0	0.146341	2096.37	37.8508	5.39e-12	31
M_1_F_lqt_set_5	1.51112	0	0.146341	2093.89	35.3752	1.86e-11	23
M_1_F_lqt_set_6	1.4977	0	0.146341	2108.75	50.2288	1.11e-14	23
M_1_F_lqh_set_1	1.52844	0	0.097561	2133.01	74.4885	5.99e-20	34
M_1_F_lqh_set_2	1.53058	0	0.097561	2136.15	77.6327	1.24e-20	33
M_1_F_lqh_set_3	1.52684	0	0.097561	2131.78	73.2599	1.11e-19	32
M_1_F_lqh_set_4	1.52972	0	0.0731707	2096.74	38.228	4.49e-12	21
M_1_F_lqh_set_5	1.53159	0	0.0731707	2097.47	38.9525	3.13e-12	18
M_1_F_lqh_set_6	1.52165	0	0.0487805	2107.27	48.7549	2.33e-14	16
M_1_F_lpt_set_1	1.52058	0	0.195122	2085.07	26.5564	1.54e-09	32
M_1_F_lpt_set_2	1.51935	0	0.195122	2081.58	23.0639	8.84e-09	30
M_1_F_lpt_set_3	1.51127	0	0.219512	2073.86	15.3391	4.21e-07	28
M_1_F_lpt_set_4	1.49563	0	0.146341	2071.79	13.2768	1.18e-06	26
M_1_F_lpt_set_5	1.48793	0	0.170732	2091.95	33.4336	4.97e-11	23
M_1_F_lpt_set_6	1.4805	0	0.146341	2103.98	45.4584	1.22e-13	22
M_1_F_lph_set_1	1.54956	0	0.0731707	2137.24	78.7264	7.27e-21	35
M_1_F_lph_set_2	1.53587	0	0.0731707	2118.61	60.0922	8.1e-17	30
M_1_F_lph_set_3	1.53568	0	0.0731707	2130.89	72.3765	1.74e-19	32
M_1_F_lph_set_4	1.52299	0	0.0731707	2107.87	49.3494	1.75e-14	24
M_1_F_lph_set_5	1.52373	0	0.0731707	2084.04	25.5205	2.61e-09	15
M_1_F_lph_set_6	1.52191	0	0.0487805	2106.35	47.8292	3.74e-14	16
M_1_F_qpt_set_1	1.53047	0	0.170732	2103.55	45.0359	1.51e-13	35
M_1_F_qpt_set_2	1.53099	0	0.170732	2084.53	26.0102	2.05e-09	31
M_1_F_qpt_set_3	1.52235	0	0.170732	2086.98	28.4638	6.01e-10	31
M_1_F_qpt_set_4	1.50198	0	0.146341	2081.33	22.8176	1.01e-08	28
M_1_F_qpt_set_5	1.50737	0	0.146341	2102.5	43.9851	2.57e-13	25
M_1_F_qpt_set_6	1.49251	0	0.170732	2109.21	50.6918	8.99e-15	23
M_1_F_qph_set_1	1.54608	0	0.0731707	2131.02	72.5021	1.65e-19	34
M_1_F_qph_set_2	1.53337	0	0.0731707	2135.75	77.23	1.55e-20	33
M_1_F_qph_set_3	1.53953	0	0.0731707	2110.39	51.8694	5e-15	28
M_1_F_qph_set_4	1.52923	0	0.0731707	2091.53	33.0135	6.22e-11	20
M_1_F_qph_set_5	1.52124	0	0.0731707	2094.26	35.7422	1.59e-11	17
M_1_F_qph_set_6	1.51721	0	0.0487805	2100.87	42.3535	5.84e-13	14
M_1_F_qth_set_1	1.57058	0	0.195122	2095.91	37.3934	6.98e-12	36
M_1_F_qth_set_2	1.55365	0	0.170732	2130.46	71.9478	2.19e-19	40
M_1_F_qth_set_3	1.5473	0	0.170732	2097.27	38.7533	3.54e-12	35
M_1_F_qth_set_4	1.54183	0	0.0731707	2113.91	55.3899	8.66e-16	36
M_1_F_qth_set_5	1.53333	0	0.121951	2101.2	42.6851	4.97e-13	28
M_1_F_qth_set_6	1.51352	0	0.146341	2100.07	41.549	8.78e-13	23
M_1_F_pth_set_1	1.5796	0	0.195122	2100.98	42.4659	5.56e-13	37
M_1_F_pth_set_2	1.56426	0	0.170732	2115.69	57.1731	3.56e-16	38
M_1_F_pth_set_3	1.56535	0	0.170732	2125.73	67.2165	2.35e-18	39
M_1_F_pth_set_4	1.53827	0	0.121951	2113.92	55.4065	8.63e-16	35
M_1_F_pth_set_5	1.53401	0	0.146341	2105.6	47.087	5.54e-14	29
M_1_F_pth_set_6	1.51745	0	0.146341	2113.42	54.9081	1.11e-15	26
M_1_F_lqpt_set_1	1.53253	0	0.170732	2103.55	45.0359	1.55e-13	35
M_1_F_lqpt_set_2	1.5272	0	0.170732	2084.52	26.0077	2.1e-09	31
M_1_F_lqpt_set_3	1.52417	0	0.170732	2086.91	28.3969	6.36e-10	31
M_1_F_lqpt_set_4	1.49558	0	0.146341	2076.09	17.5745	1.42e-07	27
M_1_F_lqpt_set_5	1.50504	0	0.146341	2102.5	43.9851	2.63e-13	25
M_1_F_lqpt_set_6	1.48723	0	0.170732	2108.97	50.4525	1.04e-14	23
M_1_F_lqph_set_1	1.54031	0	0.0731707	2130.26	71.7387	2.47e-19	34
M_1_F_lqph_set_2	1.52944	0	0.0731707	2130.06	71.5453	2.73e-19	32
M_1_F_lqph_set_3	1.5214	0	0.0731707	2125.13	66.613	3.22e-18	31
M_1_F_lqph_set_4	1.53636	0	0.0731707	2091.53	33.0135	6.36e-11	20
M_1_F_lqph_set_5	1.53042	0	0.0731707	2094.43	35.9085	1.5e-11	17
M_1_F_lqph_set_6	1.51681	0	0.0487805	2100.82	42.2991	6.14e-13	14
M_1_F_lqth_set_1	1.56642	0	0.195122	2108.87	50.3573	1.09e-14	38
M_1_F_lqth_set_2	1.55181	0	0.170732	2156.87	98.3488	4.15e-25	43
M_1_F_lqth_set_3	1.55408	0	0.170732	2139.99	81.4781	1.91e-21	41
M_1_F_lqth_set_4	1.53614	0	0.097561	2121.37	62.8535	2.12e-17	37
M_1_F_lqth_set_5	1.52422	0	0.121951	2115.4	56.8805	4.21e-16	31
M_1_F_lqth_set_6	1.51515	0	0.146341	2110.98	52.4598	3.84e-15	26
M_1_F_lpth_set_1	1.57446	0	0.146341	2098.24	39.72	2.24e-12	37
M_1_F_lpth_set_2	1.56201	0	0.170732	2121.56	63.0483	1.93e-17	39
M_1_F_lpth_set_3	1.55595	0	0.170732	2123.94	65.4277	5.88e-18	39
M_1_F_lpth_set_4	1.54071	0	0.097561	2113.84	55.3265	9.19e-16	36
M_1_F_lpth_set_5	1.53465	0	0.121951	2103.88	45.3605	1.34e-13	29
M_1_F_lpth_set_6	1.51081	0	0.146341	2097.83	39.3167	2.76e-12	23
M_1_F_lqpth_set_1	1.57017	0	0.146341	2114.52	55.9989	6.59e-16	39
M_1_F_lqpth_set_2	1.56948	0	0.170732	2121.79	63.2701	1.74e-17	39
M_1_F_lqpth_set_3	1.5492	0	0.170732	2110.37	51.8571	5.23e-15	37
M_1_F_lqpth_set_4	1.53849	0	0.097561	2127.86	69.3426	8.36e-19	38
M_1_F_lqpth_set_5	1.53301	0	0.121951	2106.09	47.5705	4.47e-14	29
M_1_F_lqpth_set_6	1.51218	0	0.146341	2110.91	52.395	4.01e-15	26
M_1.25_F_l_set_1	1.40494	0	0.0243902	2192.36	133.847	8.25e-33	8
M_1.25_F_l_set_2	1.40918	0	0.0731707	2195.9	137.382	1.41e-33	7
M_1.25_F_l_set_3	1.34133	0	0.097561	2208.7	150.187	2.34e-36	6
M_1.25_F_l_set_4	1.33383	0	0.121951	2210.9	152.385	7.8e-37	5
M_1.25_F_l_set_5	1.33263	0	0.121951	2212.25	153.732	3.98e-37	5
M_1.25_F_l_set_6	1.35107	0	0.097561	2214.02	155.506	1.64e-37	4
M_1.25_F_q_set_1	1.49829	0	0.097561	2125.07	66.55	3.41e-18	8
M_1.25_F_q_set_2	1.50194	0	0.097561	2123.38	64.8587	7.95e-18	7
M_1.25_F_q_set_3	1.45629	0	0.097561	2126.8	68.2845	1.43e-18	6
M_1.25_F_q_set_4	1.42415	0	0.097561	2136.47	77.9562	1.14e-20	5
M_1.25_F_q_set_5	1.41179	0	0.146341	2166.02	107.504	4.38e-27	5
M_1.25_F_q_set_6	1.35525	0	0.0487805	2207.7	149.183	3.9e-36	4
M_1.25_F_p_set_1	1.49212	0	0.0487805	2167.98	109.466	1.64e-27	14
M_1.25_F_p_set_2	1.48056	0	0.097561	2160.68	102.167	6.33e-26	11
M_1.25_F_p_set_3	1.42319	0	0.097561	2163.6	105.079	1.48e-26	10
M_1.25_F_p_set_4	1.41986	0	0.097561	2163.43	104.912	1.61e-26	8
M_1.25_F_p_set_5	1.41156	0	0.146341	2163.02	104.504	1.97e-26	6
M_1.25_F_p_set_6	1.43403	0	0.0731707	2162.13	103.616	3.08e-26	5
M_1.25_F_t_set_1	1.49849	0	0.170732	2077.5	18.981	7.36e-08	24
M_1.25_F_t_set_2	1.49867	0	0.170732	2074.51	15.9949	3.28e-07	23
M_1.25_F_t_set_3	1.50185	0	0.170732	2070.4	11.8855	2.56e-06	22
M_1.25_F_t_set_4	1.48224	0	0.146341	2068.9	10.3809	5.44e-06	19
M_1.25_F_t_set_5	1.46033	0	0.146341	2081.64	23.1208	9.33e-09	16
M_1.25_F_t_set_6	1.47705	0	0.146341	2094.78	36.268	1.3e-11	16
M_1.25_F_h_set_1	1.52451	0	0.0731707	2092.91	34.3891	3.34e-11	23
M_1.25_F_h_set_2	1.52431	0	0.0731707	2119.07	60.557	6.95e-17	27
M_1.25_F_h_set_3	1.52553	0	0.0731707	2111.25	52.7314	3.48e-15	25
M_1.25_F_h_set_4	1.5247	0	0.0731707	2106.37	47.8513	4e-14	19
M_1.25_F_h_set_5	1.51019	0	0.0731707	2086.96	28.4391	6.57e-10	12
M_1.25_F_h_set_6	1.5167	0	0.0487805	2099.23	40.716	1.42e-12	11
M_1.25_F_lq_set_1	1.51688	0	0.097561	2104.43	45.9142	1.06e-13	9
M_1.25_F_lq_set_2	1.51184	0	0.097561	2102.69	44.1762	2.52e-13	8
M_1.25_F_lq_set_3	1.48803	0	0.146341	2103.32	44.8042	1.84e-13	7
M_1.25_F_lq_set_4	1.48324	0	0.0731707	2114.49	55.9745	6.92e-16	7
M_1.25_F_lq_set_5	1.47433	0	0.0731707	2121.38	62.8637	2.21e-17	6
M_1.25_F_lq_set_6	1.47919	0	0.0731707	2121.07	62.5526	2.59e-17	6
M_1.25_F_lp_set_1	1.49495	0	0.0487805	2169.26	110.745	8.88e-28	15
M_1.25_F_lp_set_2	1.48513	0	0.097561	2164.95	106.437	7.66e-27	13
M_1.25_F_lp_set_3	1.42671	0	0.097561	2161.31	102.79	4.75e-26	10
M_1.25_F_lp_set_4	1.42594	0	0.097561	2161.15	102.634	5.14e-26	8
M_1.25_F_lp_set_5	1.42792	0	0.097561	2164.2	105.68	1.12e-26	7
M_1.25_F_lp_set_6	1.4354	0	0.097561	2163.86	105.347	1.33e-26	6
M_1.25_F_lt_set_1	1.49881	0	0.195122	2079.05	20.5333	3.47e-08	26
M_1.25_F_lt_set_2	1.50923	0	0.195122	2078.47	19.9502	4.65e-08	24
M_1.25_F_lt_set_3	1.48942	0	0.219512	2074.39	15.8759	3.57e-07	23
M_1.25_F_lt_set_4	1.48164	0	0.170732	2075.8	17.2857	1.76e-07	22
M_1.25_F_lt_set_5	1.48683	0	0.170732	2094.02	35.4999	1.96e-11	19
M_1.25_F_lt_set_6	1.47713	0	0.170732	2105.67	47.1487	5.79e-14	19
M_1.25_F_lh_set_1	1.52714	0	0.0487805	2093.83	35.3134	2.15e-11	24
M_1.25_F_lh_set_2	1.52231	0	0.0731707	2111.88	53.359	2.6e-15	25
M_1.25_F_lh_set_3	1.5233	0	0.097561	2112.31	53.7967	2.09e-15	25
M_1.25_F_lh_set_4	1.51897	0	0.0731707	2097.92	39.4068	2.79e-12	19
M_1.25_F_lh_set_5	1.53365	0	0.097561	2088.32	29.8012	3.4e-10	13
M_1.25_F_lh_set_6	1.52367	0	0.0487805	2108.86	50.3478	1.18e-14	15
M_1.25_F_qp_set_1	1.51243	0	0.0487805	2114.09	55.5724	8.64e-16	10
M_1.25_F_qp_set_2	1.50934	0	0.0731707	2111.94	53.419	2.54e-15	9
M_1.25_F_qp_set_3	1.48259	0	0.121951	2112.68	54.1625	1.75e-15	8
M_1.25_F_qp_set_4	1.4848	0	0.121951	2120.43	61.9128	3.64e-17	7
M_1.25_F_qp_set_5	1.48613	0	0.121951	2131.17	72.6554	1.69e-19	8
M_1.25_F_qp_set_6	1.47969	0	0.0731707	2127.48	68.9676	1.07e-18	7
M_1.25_F_qt_set_1	1.52868	0	0.195122	2082.98	24.4605	4.96e-09	26
M_1.25_F_qt_set_2	1.52289	0	0.195122	2079.53	21.0091	2.79e-08	24
M_1.25_F_qt_set_3	1.52339	0	0.195122	2071.99	13.4716	1.21e-06	22
M_1.25_F_qt_set_4	1.50705	0	0.146341	2078.37	19.8498	4.99e-08	22
M_1.25_F_qt_set_5	1.49906	0	0.146341	2096.44	37.9188	5.95e-12	19
M_1.25_F_qt_set_6	1.48503	0	0.195122	2105.1	46.5873	7.81e-14	18
M_1.25_F_qh_set_1	1.5238	0	0.0731707	2097.85	39.3293	2.95e-12	24
M_1.25_F_qh_set_2	1.52205	0	0.097561	2111.4	52.8843	3.36e-15	25
M_1.25_F_qh_set_3	1.53049	0	0.097561	2107.48	48.9677	2.38e-14	24
M_1.25_F_qh_set_4	1.51448	0	0.0731707	2092.1	33.5827	5.23e-11	17
M_1.25_F_qh_set_5	1.5215	0	0.0731707	2091.35	32.8328	7.61e-11	14
M_1.25_F_qh_set_6	1.5201	0	0.0731707	2106.29	47.7749	4.34e-14	14
M_1.25_F_pt_set_1	1.52021	0	0.195122	2084.55	26.0349	2.28e-09	27
M_1.25_F_pt_set_2	1.51388	0	0.195122	2091.3	32.7807	7.84e-11	27
M_1.25_F_pt_set_3	1.50575	0	0.219512	2074.56	16.0396	3.39e-07	23
M_1.25_F_pt_set_4	1.4942	0	0.146341	2080.92	22.4016	1.41e-08	23
M_1.25_F_pt_set_5	1.48585	0	0.170732	2092.88	34.3608	3.57e-11	19
M_1.25_F_pt_set_6	1.48075	0	0.170732	2105.7	47.1795	5.88e-14	19
M_1.25_F_ph_set_1	1.52773	0	0.0731707	2106.21	47.6961	4.55e-14	27
M_1.25_F_ph_set_2	1.54003	0	0.0731707	2104.9	46.3798	8.79e-14	24
M_1.25_F_ph_set_3	1.52183	0	0.0731707	2110.59	52.0737	5.11e-15	25
M_1.25_F_ph_set_4	1.52134	0	0.0731707	2103.3	44.7857	1.95e-13	20
M_1.25_F_ph_set_5	1.52377	0	0.0731707	2094.12	35.6078	1.93e-11	15
M_1.25_F_ph_set_6	1.50631	0	0.0487805	2105.5	46.9786	6.54e-14	14
M_1.25_F_th_set_1	1.56237	0	0.121951	2087.33	28.8133	5.76e-10	30
M_1.25_F_th_set_2	1.55497	0	0.146341	2072.68	14.1679	8.74e-07	26
M_1.25_F_th_set_3	1.55925	0	0.146341	2068.36	9.84607	7.59e-06	25
M_1.25_F_th_set_4	1.54072	0	0.146341	2103.39	44.8713	1.88e-13	28
M_1.25_F_th_set_5	1.53225	0	0.146341	2099.93	41.4121	1.06e-12	23
M_1.25_F_th_set_6	1.5224	0	0.121951	2123.62	65.0991	7.65e-18	25
M_1.25_F_lqp_set_1	1.51877	0	0.0487805	2114.47	55.9536	7.41e-16	10
M_1.25_F_lqp_set_2	1.51994	0	0.0487805	2117.24	58.7225	1.86e-16	11
M_1.25_F_lqp_set_3	1.4926	0	0.121951	2114.69	56.1718	6.66e-16	9
M_1.25_F_lqp_set_4	1.48487	0	0.121951	2122.77	64.2503	1.17e-17	8
M_1.25_F_lqp_set_5	1.47944	0	0.121951	2133.48	74.9667	5.54e-20	9
M_1.25_F_lqp_set_6	1.48723	0	0.0731707	2129.91	71.3949	3.31e-19	8
M_1.25_F_lqt_set_1	1.53374	0	0.170732	2096.66	38.1393	5.51e-12	29
M_1.25_F_lqt_set_2	1.5366	0	0.170732	2097.07	38.5488	4.49e-12	28
M_1.25_F_lqt_set_3	1.52484	0	0.195122	2075.91	17.3894	1.77e-07	23
M_1.25_F_lqt_set_4	1.51137	0	0.146341	2090.27	31.7577	1.34e-10	25
M_1.25_F_lqt_set_5	1.50829	0	0.146341	2099.94	41.4265	1.07e-12	20
M_1.25_F_lqt_set_6	1.4894	0	0.146341	2115.18	56.6587	5.27e-16	21
M_1.25_F_lqh_set_1	1.5235	0	0.0487805	2089.62	31.1009	1.87e-10	23
M_1.25_F_lqh_set_2	1.53068	0	0.097561	2115.34	56.8209	4.87e-16	26
M_1.25_F_lqh_set_3	1.5284	0	0.097561	2125.24	66.7197	3.46e-18	28
M_1.25_F_lqh_set_4	1.51477	0	0.0731707	2094.84	36.3198	1.38e-11	18
M_1.25_F_lqh_set_5	1.53521	0	0.0731707	2096.77	38.2565	5.25e-12	16
M_1.25_F_lqh_set_6	1.51995	0	0.0731707	2102.87	44.3485	2.5e-13	13
M_1.25_F_lpt_set_1	1.51556	0	0.195122	2078.55	20.0288	4.78e-08	26
M_1.25_F_lpt_set_2	1.50629	0	0.195122	2081.71	23.1926	9.83e-09	25
M_1.25_F_lpt_set_3	1.50953	0	0.219512	2073.55	15.0295	5.83e-07	23
M_1.25_F_lpt_set_4	1.49171	0	0.170732	2075.14	16.6274	2.63e-07	22
M_1.25_F_lpt_set_5	1.48712	0	0.146341	2099.75	41.2336	1.19e-12	21
M_1.25_F_lpt_set_6	1.47761	0	0.170732	2105.19	46.6768	7.85e-14	19
M_1.25_F_lph_set_1	1.53324	0	0.0731707	2125.36	66.8395	3.29e-18	31
M_1.25_F_lph_set_2	1.5279	0	0.0731707	2113.51	54.9964	1.23e-15	26
M_1.25_F_lph_set_3	1.51654	0	0.0731707	2109.87	51.3536	7.6e-15	25
M_1.25_F_lph_set_4	1.51165	0	0.0731707	2101.62	43.1037	4.71e-13	20
M_1.25_F_lph_set_5	1.52645	0	0.0731707	2092.43	33.9129	4.67e-11	15
M_1.25_F_lph_set_6	1.51362	0	0.0731707	2108.21	49.6925	1.75e-14	15
M_1.25_F_qpt_set_1	1.52418	0	0.170732	2095.74	37.2224	8.94e-12	29
M_1.25_F_qpt_set_2	1.52719	0	0.170732	2086.44	27.9235	9.35e-10	26
M_1.25_F_qpt_set_3	1.5142	0	0.170732	2087.84	29.3189	4.66e-10	26
M_1.25_F_qpt_set_4	1.509	0	0.146341	2073.14	14.6266	7.23e-07	21
M_1.25_F_qpt_set_5	1.50519	0	0.146341	2095.89	37.3734	8.33e-12	19
M_1.25_F_qpt_set_6	1.48844	0	0.170732	2107.52	49.0022	2.49e-14	19
M_1.25_F_qph_set_1	1.53096	0	0.0731707	2105.43	46.9124	7.08e-14	27
M_1.25_F_qph_set_2	1.52791	0	0.0731707	2115.14	56.6281	5.5e-16	26
M_1.25_F_qph_set_3	1.52182	0	0.0731707	2110.42	51.9055	5.84e-15	25
M_1.25_F_qph_set_4	1.51095	0	0.0731707	2088.26	29.7452	3.8e-10	16
M_1.25_F_qph_set_5	1.52116	0	0.0731707	2097.41	38.8975	3.91e-12	16
M_1.25_F_qph_set_6	1.51961	0	0.0731707	2109.18	50.6647	1.09e-14	15
M_1.25_F_qth_set_1	1.56071	0	0.121951	2086.53	28.0177	9.03e-10	30
M_1.25_F_qth_set_2	1.544	0	0.170732	2095.18	36.659	1.2e-11	30
M_1.25_F_qth_set_3	1.54384	0	0.170732	2101.45	42.937	5.21e-13	31
M_1.25_F_qth_set_4	1.52828	0	0.121951	2101.98	43.4611	4.02e-13	29
M_1.25_F_qth_set_5	1.52775	0	0.121951	2096.09	37.5748	7.63e-12	22
M_1.25_F_qth_set_6	1.51602	0	0.146341	2115.48	56.9602	4.71e-16	23
M_1.25_F_pth_set_1	1.56225	0	0.121951	2124.32	65.8069	5.66e-18	37
M_1.25_F_pth_set_2	1.5596	0	0.121951	2115.58	57.0642	4.48e-16	34
M_1.25_F_pth_set_3	1.55422	0	0.170732	2104.41	45.8895	1.2e-13	32
M_1.25_F_pth_set_4	1.54326	0	0.146341	2086.77	28.2528	8.11e-10	25
M_1.25_F_pth_set_5	1.52972	0	0.121951	2108.9	50.3843	1.27e-14	25
M_1.25_F_pth_set_6	1.51264	0	0.121951	2107.49	48.9724	2.58e-14	21
M_1.25_F_lqpt_set_1	1.52684	0	0.170732	2100.78	42.2602	7.39e-13	30
M_1.25_F_lqpt_set_2	1.51848	0	0.146341	2086.29	27.7737	1.04e-09	26
M_1.25_F_lqpt_set_3	1.51294	0	0.170732	2088.08	29.5627	4.24e-10	26
M_1.25_F_lqpt_set_4	1.49637	0	0.146341	2081.51	22.9929	1.13e-08	23
M_1.25_F_lqpt_set_5	1.50493	0	0.146341	2095.89	37.3734	8.55e-12	19
M_1.25_F_lqpt_set_6	1.48905	0	0.170732	2111.05	52.5375	4.36e-15	20
M_1.25_F_lqph_set_1	1.5397	0	0.0731707	2104.42	45.9006	1.21e-13	27
M_1.25_F_lqph_set_2	1.53032	0	0.0731707	2119.08	60.5638	7.9e-17	27
M_1.25_F_lqph_set_3	1.5258	0	0.0731707	2106.01	47.4953	5.44e-14	24
M_1.25_F_lqph_set_4	1.50673	0	0.0731707	2091.36	32.8424	8.28e-11	17
M_1.25_F_lqph_set_5	1.51026	0	0.0731707	2091.28	32.7652	8.62e-11	14
M_1.25_F_lqph_set_6	1.51503	0	0.0731707	2105.73	47.2104	6.3e-14	14
M_1.25_F_lqth_set_1	1.56685	0	0.121951	2079.03	20.5109	3.96e-08	29
M_1.25_F_lqth_set_2	1.54803	0	0.146341	2106.13	47.6142	5.16e-14	32
M_1.25_F_lqth_set_3	1.54044	0	0.170732	2112.25	53.7359	2.42e-15	33
M_1.25_F_lqth_set_4	1.53477	0	0.121951	2111.17	52.6549	4.16e-15	31
M_1.25_F_lqth_set_5	1.53212	0	0.097561	2100.17	41.6525	1.02e-12	23
M_1.25_F_lqth_set_6	1.515	0	0.146341	2123.59	65.0764	8.37e-18	25
M_1.25_F_lpth_set_1	1.56184	0	0.121951	2097.22	38.7033	4.47e-12	33
M_1.25_F_lpth_set_2	1.55422	0	0.146341	2109.46	50.9451	9.82e-15	33
M_1.25_F_lpth_set_3	1.54661	0	0.170732	2104.41	45.8895	1.23e-13	32
M_1.25_F_lpth_set_4	1.52929	0	0.121951	2081.96	23.4435	9.23e-09	25
M_1.25_F_lpth_set_5	1.52312	0	0.121951	2105.84	47.3233	6.03e-14	25
M_1.25_F_lpth_set_6	1.51275	0	0.146341	2113.29	54.7688	1.46e-15	23
M_1.25_F_lqpth_set_1	1.56516	0	0.121951	2100.37	41.8487	9.33e-13	33
M_1.25_F_lqpth_set_2	1.551	0	0.121951	2100.35	41.8289	9.43e-13	31
M_1.25_F_lqpth_set_3	1.54244	0	0.170732	2095.77	37.2552	9.3e-12	30
M_1.25_F_lqpth_set_4	1.53418	0	0.121951	2091.81	33.2884	6.76e-11	27
M_1.25_F_lqpth_set_5	1.53483	0	0.121951	2103.93	45.4126	1.58e-13	24
M_1.25_F_lqpth_set_6	1.51071	0	0.121951	2115.58	57.064	4.66e-16	23
M_1.5_F_l_set_1	1.40452	0	0.0243902	2193.99	135.472	4.39e-33	8
M_1.5_F_l_set_2	1.40611	0	0.0731707	2196.12	137.606	1.51e-33	7
M_1.5_F_l_set_3	1.34094	0	0.121951	2208.91	150.39	2.54e-36	6
M_1.5_F_l_set_4	1.33538	0	0.121951	2211	152.485	8.91e-37	5
M_1.5_F_l_set_5	1.33507	0	0.121951	2212.33	153.816	4.59e-37	5
M_1.5_F_l_set_6	1.33892	0	0.097561	2214.2	155.682	1.81e-37	4
M_1.5_F_q_set_1	1.49336	0	0.097561	2127.19	68.6702	1.42e-18	8
M_1.5_F_q_set_2	1.48635	0	0.0731707	2125.46	66.941	3.37e-18	7
M_1.5_F_q_set_3	1.45738	0	0.0731707	2128.7	70.1789	6.68e-19	6
M_1.5_F_q_set_4	1.43267	0	0.097561	2138.37	79.856	5.3e-21	5
M_1.5_F_q_set_5	1.40097	0	0.121951	2166.55	108.035	4.03e-27	5
M_1.5_F_q_set_6	1.3546	0	0.0487805	2207.76	149.248	4.54e-36	4
M_1.5_F_p_set_1	1.47861	0	0.0731707	2165.91	107.391	5.58e-27	12
M_1.5_F_p_set_2	1.47196	0	0.097561	2166.31	107.793	4.57e-27	11
M_1.5_F_p_set_3	1.41197	0	0.097561	2165.16	106.643	8.13e-27	9
M_1.5_F_p_set_4	1.40853	0	0.097561	2167.65	109.137	2.34e-27	8
M_1.5_F_p_set_5	1.40323	0	0.146341	2165.85	107.334	5.77e-27	6
M_1.5_F_p_set_6	1.41744	0	0.0731707	2166.8	108.279	3.6e-27	6
M_1.5_F_t_set_1	1.49484	0	0.170732	2073.27	14.7571	7.33e-07	19
M_1.5_F_t_set_2	1.48669	0	0.170732	2073.28	14.7613	7.32e-07	19
M_1.5_F_t_set_3	1.48805	0	0.170732	2069.85	11.3312	4.07e-06	18
M_1.5_F_t_set_4	1.48532	0	0.146341	2072.35	13.834	1.17e-06	17
M_1.5_F_t_set_5	1.47262	0	0.146341	2078.79	20.2777	4.66e-08	13
M_1.5_F_t_set_6	1.47629	0	0.146341	2099.24	40.7195	1.7e-12	16
M_1.5_F_h_set_1	1.51846	0	0.0731707	2098.82	40.3054	2.09e-12	21
M_1.5_F_h_set_2	1.52082	0	0.0731707	2114.83	56.3133	6.99e-16	24
M_1.5_F_h_set_3	1.50863	0	0.0731707	2110.85	52.3371	5.11e-15	23
M_1.5_F_h_set_4	1.5056	0	0.0731707	2103.13	44.6174	2.43e-13	16
M_1.5_F_h_set_5	1.51171	0	0.0731707	2093.27	34.7508	3.38e-11	12
M_1.5_F_h_set_6	1.50495	0	0.0731707	2098.56	40.0477	2.39e-12	9
M_1.5_F_lq_set_1	1.51055	0	0.121951	2107.51	48.9912	2.74e-14	9
M_1.5_F_lq_set_2	1.51366	0	0.146341	2105.55	47.0298	7.3e-14	8
M_1.5_F_lq_set_3	1.47895	0	0.146341	2106.19	47.6739	5.3e-14	7
M_1.5_F_lq_set_4	1.4744	0	0.121951	2114.57	56.0563	8.03e-16	6
M_1.5_F_lq_set_5	1.46693	0	0.121951	2123.92	65.3984	7.52e-18	6
M_1.5_F_lq_set_6	1.47672	0	0.0731707	2123.08	64.5626	1.14e-17	6
M_1.5_F_lp_set_1	1.48338	0	0.0487805	2170.63	112.114	5.41e-28	14
M_1.5_F_lp_set_2	1.47578	0	0.097561	2166.8	108.286	3.67e-27	12
M_1.5_F_lp_set_3	1.41735	0	0.097561	2163.52	105.005	1.9e-26	9
M_1.5_F_lp_set_4	1.41461	0	0.097561	2164.32	105.798	1.28e-26	8
M_1.5_F_lp_set_5	1.41544	0	0.146341	2164.85	106.331	9.8e-27	6
M_1.5_F_lp_set_6	1.42356	0	0.097561	2166.36	107.838	4.62e-27	6
M_1.5_F_lt_set_1	1.49198	0	0.195122	2075.96	17.4427	1.97e-07	21
M_1.5_F_lt_set_2	1.49647	0	0.195122	2079.05	20.5287	4.21e-08	21
M_1.5_F_lt_set_3	1.48581	0	0.219512	2078.88	20.3593	4.59e-08	21
M_1.5_F_lt_set_4	1.48022	0	0.195122	2084.58	26.0595	2.66e-09	21
M_1.5_F_lt_set_5	1.48446	0	0.195122	2089.4	30.8872	2.38e-10	15
M_1.5_F_lt_set_6	1.47581	0	0.170732	2108.63	50.1169	1.59e-14	17
M_1.5_F_lh_set_1	1.54066	0	0.0487805	2095.43	36.914	1.17e-11	22
M_1.5_F_lh_set_2	1.52917	0	0.0487805	2120.84	62.3254	3.56e-17	25
M_1.5_F_lh_set_3	1.52225	0	0.097561	2105.19	46.6689	8.95e-14	21
M_1.5_F_lh_set_4	1.51549	0	0.0731707	2099.63	41.117	1.44e-12	17
M_1.5_F_lh_set_5	1.52845	0	0.097561	2100.55	42.0313	9.12e-13	15
M_1.5_F_lh_set_6	1.51363	0	0.097561	2104.39	45.8712	1.34e-13	12
M_1.5_F_qp_set_1	1.51141	0	0.0487805	2125.7	67.1793	3.16e-18	13
M_1.5_F_qp_set_2	1.50963	0	0.0487805	2114.83	56.3167	7.24e-16	9
M_1.5_F_qp_set_3	1.4829	0	0.121951	2115.04	56.5251	6.53e-16	8
M_1.5_F_qp_set_4	1.48073	0	0.121951	2122.74	64.2252	1.39e-17	7
M_1.5_F_qp_set_5	1.47521	0	0.121951	2133.78	75.2603	5.59e-20	8
M_1.5_F_qp_set_6	1.47763	0	0.121951	2129.48	70.9644	4.8e-19	7
M_1.5_F_qt_set_1	1.51329	0	0.195122	2078.52	20.003	5.59e-08	21
M_1.5_F_qt_set_2	1.52039	0	0.195122	2072.21	13.6924	1.31e-06	19
M_1.5_F_qt_set_3	1.51036	0	0.195122	2069.17	10.6581	6e-06	18
M_1.5_F_qt_set_4	1.49857	0	0.146341	2087.05	28.5302	7.9e-10	21
M_1.5_F_qt_set_5	1.50187	0	0.121951	2088.28	29.7676	4.26e-10	14
M_1.5_F_qt_set_6	1.48672	0	0.195122	2107.68	49.1678	2.61e-14	16
M_1.5_F_qh_set_1	1.5137	0	0.0731707	2103.12	44.6017	2.57e-13	22
M_1.5_F_qh_set_2	1.50729	0	0.097561	2112.22	53.7061	2.71e-15	23
M_1.5_F_qh_set_3	1.52318	0	0.097561	2116.51	57.993	3.18e-16	24
M_1.5_F_qh_set_4	1.50864	0	0.0731707	2102.82	44.305	2.99e-13	18
M_1.5_F_qh_set_5	1.51526	0	0.097561	2097.76	39.2403	3.76e-12	14
M_1.5_F_qh_set_6	1.51828	0	0.097561	2105.42	46.9046	8.16e-14	12
M_1.5_F_pt_set_1	1.51172	0	0.195122	2080.85	22.332	1.77e-08	22
M_1.5_F_pt_set_2	1.51319	0	0.195122	2086.55	28.0323	1.03e-09	23
M_1.5_F_pt_set_3	1.49864	0	0.195122	2082.35	23.8338	8.38e-09	22
M_1.5_F_pt_set_4	1.4886	0	0.170732	2086.32	27.8063	1.15e-09	21
M_1.5_F_pt_set_5	1.48165	0	0.170732	2093.82	35.3082	2.71e-11	17
M_1.5_F_pt_set_6	1.48474	0	0.170732	2101.66	43.1461	5.39e-13	16
M_1.5_F_ph_set_1	1.53672	0	0.0731707	2107.63	49.1131	2.73e-14	25
M_1.5_F_ph_set_2	1.53693	0	0.0731707	2114.96	56.4385	7.02e-16	24
M_1.5_F_ph_set_3	1.52401	0	0.0731707	2114.89	56.3745	7.25e-16	24
M_1.5_F_ph_set_4	1.50171	0	0.0731707	2104.13	45.611	1.58e-13	18
M_1.5_F_ph_set_5	1.51439	0	0.0731707	2101.71	43.1967	5.29e-13	15
M_1.5_F_ph_set_6	1.50647	0	0.0731707	2106.94	48.4241	3.88e-14	13
M_1.5_F_th_set_1	1.55233	0	0.121951	2081.01	22.4982	1.66e-08	25
M_1.5_F_th_set_2	1.55148	0	0.146341	2078.93	20.4089	4.71e-08	24
M_1.5_F_th_set_3	1.54443	0	0.146341	2078.49	19.973	5.87e-08	24
M_1.5_F_th_set_4	1.5257	0	0.146341	2093	34.4873	4.14e-11	23
M_1.5_F_th_set_5	1.52821	0	0.121951	2099.6	41.084	1.53e-12	21
M_1.5_F_th_set_6	1.52311	0	0.121951	2111.47	52.9507	4.06e-15	20
M_1.5_F_lqp_set_1	1.51581	0	0.0487805	2119.73	61.2164	6.53e-17	11
M_1.5_F_lqp_set_2	1.51951	0	0.0487805	2114.99	56.4714	7.01e-16	9
M_1.5_F_lqp_set_3	1.48273	0	0.121951	2114.73	56.2157	7.97e-16	8
M_1.5_F_lqp_set_4	1.47894	0	0.121951	2125.17	66.6553	4.32e-18	8
M_1.5_F_lqp_set_5	1.481	0	0.121951	2136.37	77.8583	1.6e-20	9
M_1.5_F_lqp_set_6	1.48138	0	0.0731707	2129.51	70.9927	4.95e-19	7
M_1.5_F_lqt_set_1	1.52575	0	0.146341	2081.69	23.1771	1.2e-08	22
M_1.5_F_lqt_set_2	1.52639	0	0.146341	2080.02	21.501	2.77e-08	21
M_1.5_F_lqt_set_3	1.5173	0	0.195122	2072.88	14.367	9.82e-07	19
M_1.5_F_lqt_set_4	1.50545	0	0.146341	2091.13	32.6111	1.07e-10	22
M_1.5_F_lqt_set_5	1.49458	0	0.170732	2094.93	36.4096	1.61e-11	16
M_1.5_F_lqt_set_6	1.48078	0	0.170732	2108.25	49.7291	2.07e-14	16
M_1.5_F_lqh_set_1	1.53134	0	0.0731707	2111.29	52.7701	4.52e-15	26
M_1.5_F_lqh_set_2	1.52915	0	0.097561	2124.69	66.1728	5.57e-18	26
M_1.5_F_lqh_set_3	1.51866	0	0.097561	2129.57	71.0523	4.86e-19	27
M_1.5_F_lqh_set_4	1.51518	0	0.0731707	2113.79	55.278	1.3e-15	21
M_1.5_F_lqh_set_5	1.51486	0	0.097561	2103.41	44.8895	2.34e-13	16
M_1.5_F_lqh_set_6	1.51667	0	0.097561	2107.75	49.2287	2.67e-14	13
M_1.5_F_lpt_set_1	1.51335	0	0.195122	2088.02	29.5049	5.14e-10	24
M_1.5_F_lpt_set_2	1.50718	0	0.195122	2082.32	23.8014	8.91e-09	22
M_1.5_F_lpt_set_3	1.49682	0	0.195122	2088.86	30.3417	3.39e-10	24
M_1.5_F_lpt_set_4	1.48064	0	0.195122	2091.48	32.9649	9.15e-11	23
M_1.5_F_lpt_set_5	1.48664	0	0.170732	2101.58	43.0676	5.86e-13	19
M_1.5_F_lpt_set_6	1.47095	0	0.170732	2107.73	49.2148	2.71e-14	17
M_1.5_F_lph_set_1	1.53185	0	0.0731707	2107.04	48.5275	3.83e-14	25
M_1.5_F_lph_set_2	1.53977	0	0.0731707	2123.54	65.0266	1e-17	26
M_1.5_F_lph_set_3	1.51826	0	0.0731707	2114.89	56.3745	7.6e-16	24
M_1.5_F_lph_set_4	1.51202	0	0.0731707	2103.4	44.8795	2.38e-13	18
M_1.5_F_lph_set_5	1.51103	0	0.0731707	2096.7	38.1825	6.8e-12	14
M_1.5_F_lph_set_6	1.51125	0	0.0731707	2100.92	42.4044	8.24e-13	11
M_1.5_F_qpt_set_1	1.52527	0	0.146341	2092.87	34.35	4.63e-11	25
M_1.5_F_qpt_set_2	1.52407	0	0.146341	2086.65	28.1316	1.04e-09	23
M_1.5_F_qpt_set_3	1.51863	0	0.170732	2082.94	24.4269	6.63e-09	22
M_1.5_F_qpt_set_4	1.49905	0	0.121951	2082.37	23.8544	8.84e-09	20
M_1.5_F_qpt_set_5	1.49331	0	0.146341	2091.7	33.1863	8.33e-11	15
M_1.5_F_qpt_set_6	1.4917	0	0.170732	2106.51	47.9888	5.09e-14	16
M_1.5_F_qph_set_1	1.54134	0	0.0731707	2115.36	56.8455	6.08e-16	27
M_1.5_F_qph_set_2	1.52465	0	0.0731707	2115.11	56.595	6.91e-16	24
M_1.5_F_qph_set_3	1.51608	0	0.0731707	2111.81	53.2968	3.6e-15	23
M_1.5_F_qph_set_4	1.51805	0	0.0731707	2095.81	37.2902	1.08e-11	16
M_1.5_F_qph_set_5	1.51369	0	0.0731707	2100.4	41.8793	1.09e-12	15
M_1.5_F_qph_set_6	1.51331	0	0.0731707	2102.4	43.8824	4e-13	11
M_1.5_F_qth_set_1	1.54741	0	0.097561	2079.9	21.3795	3.08e-08	25
M_1.5_F_qth_set_2	1.5528	0	0.170732	2107.37	48.8554	3.34e-14	29
M_1.5_F_qth_set_3	1.54354	0	0.170732	2107.72	49.2019	2.81e-14	29
M_1.5_F_qth_set_4	1.52546	0	0.121951	2094.35	35.8368	2.25e-11	24
M_1.5_F_qth_set_5	1.53168	0	0.097561	2099.69	41.1772	1.56e-12	20
M_1.5_F_qth_set_6	1.52242	0	0.146341	2108.95	50.4317	1.53e-14	18
M_1.5_F_pth_set_1	1.5604	0	0.097561	2096.95	38.4376	6.15e-12	30
M_1.5_F_pth_set_2	1.55379	0	0.121951	2103.06	44.54	2.91e-13	29
M_1.5_F_pth_set_3	1.5401	0	0.170732	2094.17	35.6546	2.48e-11	27
M_1.5_F_pth_set_4	1.53218	0	0.146341	2089.84	31.3194	2.17e-10	23
M_1.5_F_pth_set_5	1.51889	0	0.097561	2093.96	35.4414	2.76e-11	19
M_1.5_F_pth_set_6	1.52126	0	0.121951	2109.73	51.2176	1.04e-14	20
M_1.5_F_lqpt_set_1	1.52049	0	0.146341	2084.6	26.0853	2.98e-09	23
M_1.5_F_lqpt_set_2	1.5206	0	0.146341	2082.95	24.4333	6.82e-09	22
M_1.5_F_lqpt_set_3	1.51077	0	0.146341	2087.02	28.5073	8.9e-10	23
M_1.5_F_lqpt_set_4	1.49822	0	0.121951	2086.23	27.711	1.33e-09	21
M_1.5_F_lqpt_set_5	1.49614	0	0.146341	2091.74	33.2283	8.43e-11	15
M_1.5_F_lqpt_set_6	1.48838	0	0.170732	2106.99	48.4684	4.14e-14	16
M_1.5_F_lqph_set_1	1.54047	0	0.0731707	2120.09	61.5749	5.91e-17	28
M_1.5_F_lqph_set_2	1.53498	0	0.0731707	2119.5	60.9851	7.95e-17	25
M_1.5_F_lqph_set_3	1.50924	0	0.0731707	2103.8	45.2816	2.05e-13	21
M_1.5_F_lqph_set_4	1.50918	0	0.0731707	2096.26	37.7472	8.86e-12	16
M_1.5_F_lqph_set_5	1.51193	0	0.0731707	2100.43	41.9109	1.11e-12	15
M_1.5_F_lqph_set_6	1.50863	0	0.0731707	2102.37	43.8538	4.19e-13	11
M_1.5_F_lqth_set_1	1.55945	0	0.121951	2083.49	24.9698	5.29e-09	27
M_1.5_F_lqth_set_2	1.55306	0	0.170732	2118.01	59.4938	1.69e-16	31
M_1.5_F_lqth_set_3	1.54511	0	0.170732	2107.9	49.3875	2.65e-14	29
M_1.5_F_lqth_set_4	1.52409	0	0.121951	2102.85	44.3336	3.32e-13	26
M_1.5_F_lqth_set_5	1.53078	0	0.097561	2095.99	37.4753	1.03e-11	19
M_1.5_F_lqth_set_6	1.52249	0	0.146341	2108.66	50.148	1.82e-14	18
M_1.5_F_lpth_set_1	1.55112	0	0.0731707	2090.93	32.4104	1.29e-10	29
M_1.5_F_lpth_set_2	1.54315	0	0.121951	2103.06	44.54	3.01e-13	29
M_1.5_F_lpth_set_3	1.53169	0	0.170732	2104.07	45.5541	1.82e-13	29
M_1.5_F_lpth_set_4	1.52514	0	0.121951	2082.01	23.4908	1.12e-08	22
M_1.5_F_lpth_set_5	1.52629	0	0.097561	2103.29	44.7724	2.69e-13	22
M_1.5_F_lpth_set_6	1.51767	0	0.121951	2108.07	49.5518	2.47e-14	19
M_1.5_F_lqpth_set_1	1.55854	0	0.097561	2074.52	16.0067	4.76e-07	25
M_1.5_F_lqpth_set_2	1.54652	0	0.121951	2095.76	37.2397	1.17e-11	27
M_1.5_F_lqpth_set_3	1.53298	0	0.146341	2101.53	43.0181	6.51e-13	28
M_1.5_F_lqpth_set_4	1.52199	0	0.121951	2084.57	26.0515	3.15e-09	22
M_1.5_F_lqpth_set_5	1.52088	0	0.097561	2095.94	37.4254	1.07e-11	19
M_1.5_F_lqpth_set_6	1.51773	0	0.121951	2111.72	53.2014	4.02e-15	19
M_1.75_F_l_set_1	1.40251	0	0.0243902	2194.19	135.678	4.95e-33	8
M_1.75_F_l_set_2	1.3993	0	0.0731707	2196.37	137.849	1.68e-33	7
M_1.75_F_l_set_3	1.34267	0	0.097561	2209.12	150.6	2.86e-36	6
M_1.75_F_l_set_4	1.33497	0	0.121951	2211.13	152.617	1.04e-36	5
M_1.75_F_l_set_5	1.33118	0	0.121951	2212.51	153.989	5.26e-37	5
M_1.75_F_l_set_6	1.35109	0	0.097561	2214.4	155.883	2.04e-37	4
M_1.75_F_q_set_1	1.49655	0	0.0731707	2129.32	70.803	6.11e-19	8
M_1.75_F_q_set_2	1.49091	0	0.0731707	2127.61	69.095	1.44e-18	7
M_1.75_F_q_set_3	1.45704	0	0.0731707	2130.7	72.1795	3.08e-19	6
M_1.75_F_q_set_4	1.43032	0	0.097561	2140.11	81.5926	2.79e-21	5
M_1.75_F_q_set_5	1.41268	0	0.097561	2167.15	108.637	3.74e-27	5
M_1.75_F_q_set_6	1.34548	0	0.0487805	2207.83	149.317	5.5e-36	4
M_1.75_F_p_set_1	1.47272	0	0.097561	2170.06	111.546	8.76e-28	12
M_1.75_F_p_set_2	1.46039	0	0.0731707	2170.91	112.396	5.74e-28	11
M_1.75_F_p_set_3	1.40243	0	0.097561	2169.75	111.235	1.03e-27	9
M_1.75_F_p_set_4	1.39717	0	0.097561	2165.94	107.421	6.92e-27	6
M_1.75_F_p_set_5	1.38915	0	0.146341	2168.43	109.914	1.99e-27	6
M_1.75_F_p_set_6	1.40378	0	0.0731707	2167.07	108.551	3.95e-27	5
M_1.75_F_t_set_1	1.47978	0	0.146341	2082.52	24.006	9.03e-09	19
M_1.75_F_t_set_2	1.48058	0	0.146341	2082.53	24.0111	9.02e-09	19
M_1.75_F_t_set_3	1.4789	0	0.146341	2078.95	20.4311	5.41e-08	18
M_1.75_F_t_set_4	1.47279	0	0.146341	2077.34	18.8277	1.21e-07	16
M_1.75_F_t_set_5	1.45225	0	0.146341	2083.48	24.9675	5.61e-09	13
M_1.75_F_t_set_6	1.46794	0	0.146341	2101.05	42.5349	8.62e-13	15
M_1.75_F_h_set_1	1.51974	0	0.0731707	2087.77	29.2524	6.61e-10	16
M_1.75_F_h_set_2	1.51955	0	0.0731707	2097.89	39.3729	4.2e-12	18
M_1.75_F_h_set_3	1.51226	0	0.0731707	2105.17	46.6577	1.1e-13	20
M_1.75_F_h_set_4	1.49772	0	0.0731707	2101.62	43.1038	6.52e-13	14
M_1.75_F_h_set_5	1.51209	0	0.0731707	2095.38	36.8658	1.48e-11	11
M_1.75_F_h_set_6	1.50541	0	0.0731707	2101.59	43.0746	6.64e-13	9
M_1.75_F_lq_set_1	1.51683	0	0.146341	2110.52	52.006	7.64e-15	9
M_1.75_F_lq_set_2	1.5055	0	0.121951	2106.33	47.8157	6.22e-14	7
M_1.75_F_lq_set_3	1.48384	0	0.121951	2108.93	50.411	1.7e-14	7
M_1.75_F_lq_set_4	1.45739	0	0.121951	2117.44	58.9256	2.41e-16	6
M_1.75_F_lq_set_5	1.44953	0	0.121951	2126.72	68.2039	2.34e-18	6
M_1.75_F_lq_set_6	1.46648	0	0.121951	2125.36	66.8389	4.63e-18	6
M_1.75_F_lp_set_1	1.47713	0	0.0731707	2174.48	115.968	9.95e-29	14
M_1.75_F_lp_set_2	1.47009	0	0.0731707	2170.95	112.437	5.83e-28	12
M_1.75_F_lp_set_3	1.40206	0	0.097561	2168.65	110.133	1.85e-27	9
M_1.75_F_lp_set_4	1.40567	0	0.097561	2169.73	111.216	1.08e-27	8
M_1.75_F_lp_set_5	1.40867	0	0.146341	2167.44	108.924	3.39e-27	6
M_1.75_F_lp_set_6	1.4094	0	0.097561	2168.9	110.384	1.64e-27	6
M_1.75_F_lt_set_1	1.49182	0	0.195122	2079.06	20.5432	5.29e-08	18
M_1.75_F_lt_set_2	1.49494	0	0.195122	2079.14	20.6194	5.1e-08	18
M_1.75_F_lt_set_3	1.48068	0	0.243902	2074.76	16.2398	4.56e-07	17
M_1.75_F_lt_set_4	1.47547	0	0.195122	2085.03	26.5161	2.68e-09	18
M_1.75_F_lt_set_5	1.47054	0	0.170732	2096.01	37.4893	1.11e-11	15
M_1.75_F_lt_set_6	1.47043	0	0.195122	2109.02	50.5034	1.66e-14	15
M_1.75_F_lh_set_1	1.52763	0	0.0487805	2098.66	40.1458	2.95e-12	21
M_1.75_F_lh_set_2	1.52541	0	0.0487805	2111.29	52.7689	5.37e-15	21
M_1.75_F_lh_set_3	1.52671	0	0.097561	2104.15	45.6332	1.91e-13	19
M_1.75_F_lh_set_4	1.50721	0	0.0731707	2112.96	54.4447	2.33e-15	19
M_1.75_F_lh_set_5	1.51391	0	0.097561	2096.44	37.924	9.03e-12	12
M_1.75_F_lh_set_6	1.51204	0	0.097561	2107.41	48.8968	3.75e-14	12
M_1.75_F_qp_set_1	1.4993	0	0.0487805	2123.11	64.5957	1.46e-17	11
M_1.75_F_qp_set_2	1.50365	0	0.0487805	2121.09	62.577	4.02e-17	10
M_1.75_F_qp_set_3	1.46792	0	0.121951	2120.99	62.4697	4.25e-17	9
M_1.75_F_qp_set_4	1.47242	0	0.121951	2124.83	66.3141	6.23e-18	7
M_1.75_F_qp_set_5	1.47789	0	0.121951	2134.66	76.1421	4.58e-20	7
M_1.75_F_qp_set_6	1.47637	0	0.121951	2131.51	72.9934	2.21e-19	7
M_1.75_F_qt_set_1	1.51941	0	0.195122	2070.95	12.4284	3.14e-06	16
M_1.75_F_qt_set_2	1.51711	0	0.195122	2074.09	15.5713	6.54e-07	17
M_1.75_F_qt_set_3	1.50803	0	0.195122	2068.18	9.66312	1.26e-05	15
M_1.75_F_qt_set_4	1.49637	0	0.146341	2083.5	24.9851	5.93e-09	17
M_1.75_F_qt_set_5	1.49072	0	0.146341	2097.95	39.4308	4.33e-12	15
M_1.75_F_qt_set_6	1.47515	0	0.195122	2111.55	53.0313	4.83e-15	15
M_1.75_F_qh_set_1	1.50811	0	0.097561	2105.14	46.6201	1.19e-13	21
M_1.75_F_qh_set_2	1.51491	0	0.097561	2104.35	45.8352	1.77e-13	19
M_1.75_F_qh_set_3	1.52398	0	0.097561	2098.05	39.5348	4.14e-12	17
M_1.75_F_qh_set_4	1.50006	0	0.0731707	2109.99	51.4684	1.06e-14	18
M_1.75_F_qh_set_5	1.50586	0	0.097561	2100.15	41.6289	1.46e-12	13
M_1.75_F_qh_set_6	1.51782	0	0.097561	2108.39	49.8748	2.36e-14	12
M_1.75_F_pt_set_1	1.50439	0	0.170732	2077.98	19.4604	9.52e-08	18
M_1.75_F_pt_set_2	1.49339	0	0.170732	2077.78	19.2677	1.05e-07	18
M_1.75_F_pt_set_3	1.4934	0	0.195122	2074.5	15.9876	5.42e-07	17
M_1.75_F_pt_set_4	1.47592	0	0.170732	2083.82	25.306	5.14e-09	17
M_1.75_F_pt_set_5	1.47985	0	0.146341	2096.72	38.2081	8.14e-12	16
M_1.75_F_pt_set_6	1.49399	0	0.170732	2100.38	41.8625	1.31e-12	14
M_1.75_F_ph_set_1	1.53182	0	0.0731707	2103.84	45.324	2.33e-13	22
M_1.75_F_ph_set_2	1.52881	0	0.0731707	2110.23	51.7128	9.55e-15	21
M_1.75_F_ph_set_3	1.52031	0	0.0731707	2103.82	45.3078	2.35e-13	19
M_1.75_F_ph_set_4	1.5025	0	0.0731707	2103.44	44.9264	2.85e-13	16
M_1.75_F_ph_set_5	1.51432	0	0.0731707	2096.67	38.1551	8.44e-12	12
M_1.75_F_ph_set_6	1.49485	0	0.0731707	2107.49	48.9721	3.78e-14	12
M_1.75_F_th_set_1	1.54352	0	0.0731707	2068.86	10.3458	9.25e-06	19
M_1.75_F_th_set_2	1.54388	0	0.121951	2091.47	32.9494	1.14e-10	24
M_1.75_F_th_set_3	1.5394	0	0.146341	2086.82	28.3038	1.17e-09	23
M_1.75_F_th_set_4	1.52437	0	0.146341	2094.96	36.4479	2e-11	21
M_1.75_F_th_set_5	1.52204	0	0.0487805	2100.1	41.5858	1.53e-12	19
M_1.75_F_th_set_6	1.52123	0	0.121951	2117.98	59.4672	2.01e-16	20
M_1.75_F_lqp_set_1	1.50704	0	0.0487805	2119.77	61.2544	8.24e-17	10
M_1.75_F_lqp_set_2	1.51128	0	0.0487805	2117.74	59.2203	2.28e-16	9
M_1.75_F_lqp_set_3	1.47052	0	0.121951	2117.52	59.0076	2.54e-16	8
M_1.75_F_lqp_set_4	1.47394	0	0.121951	2127.35	68.8323	1.87e-18	8
M_1.75_F_lqp_set_5	1.46947	0	0.121951	2137.04	78.5208	1.48e-20	8
M_1.75_F_lqp_set_6	1.48427	0	0.097561	2134.64	76.1224	4.91e-20	8
M_1.75_F_lqt_set_1	1.52174	0	0.146341	2071.49	12.9689	2.54e-06	16
M_1.75_F_lqt_set_2	1.52405	0	0.146341	2071.46	12.9481	2.57e-06	16
M_1.75_F_lqt_set_3	1.51594	0	0.170732	2065.76	7.24508	4.46e-05	14
M_1.75_F_lqt_set_4	1.5009	0	0.121951	2083.82	25.3048	5.35e-09	17
M_1.75_F_lqt_set_5	1.50158	0	0.170732	2096.08	37.5669	1.17e-11	14
M_1.75_F_lqt_set_6	1.48254	0	0.195122	2108.38	49.8679	2.49e-14	14
M_1.75_F_lqh_set_1	1.52701	0	0.097561	2103.6	45.079	2.74e-13	22
M_1.75_F_lqh_set_2	1.52818	0	0.0731707	2107.76	49.2384	3.42e-14	20
M_1.75_F_lqh_set_3	1.50439	0	0.097561	2111.72	53.1994	4.73e-15	21
M_1.75_F_lqh_set_4	1.50232	0	0.0731707	2117.54	59.0203	2.58e-16	20
M_1.75_F_lqh_set_5	1.5087	0	0.097561	2102.2	43.6798	5.54e-13	14
M_1.75_F_lqh_set_6	1.51365	0	0.097561	2110.46	51.9461	8.9e-15	13
M_1.75_F_lpt_set_1	1.50714	0	0.195122	2085.24	26.722	2.68e-09	20
M_1.75_F_lpt_set_2	1.49952	0	0.195122	2081.54	23.0244	1.7e-08	19
M_1.75_F_lpt_set_3	1.47939	0	0.195122	2077.97	19.4538	1.02e-07	18
M_1.75_F_lpt_set_4	1.47601	0	0.170732	2090.54	32.0202	1.9e-10	19
M_1.75_F_lpt_set_5	1.47451	0	0.170732	2097.79	39.2746	5.07e-12	16
M_1.75_F_lpt_set_6	1.46857	0	0.170732	2104.71	46.1949	1.6e-13	14
M_1.75_F_lph_set_1	1.52997	0	0.0731707	2107.32	48.8035	4.34e-14	23
M_1.75_F_lph_set_2	1.53262	0	0.0731707	2106.34	47.8267	7.08e-14	20
M_1.75_F_lph_set_3	1.51747	0	0.0731707	2103.82	45.3078	2.5e-13	19
M_1.75_F_lph_set_4	1.49504	0	0.0731707	2102.48	43.9658	4.9e-13	16
M_1.75_F_lph_set_5	1.50743	0	0.0731707	2098.63	40.1135	3.37e-12	13
M_1.75_F_lph_set_6	1.50476	0	0.0731707	2103.86	45.3426	2.47e-13	11
M_1.75_F_qpt_set_1	1.51529	0	0.121951	2084.57	26.0497	3.82e-09	20
M_1.75_F_qpt_set_2	1.51278	0	0.121951	2084.49	25.978	3.97e-09	20
M_1.75_F_qpt_set_3	1.50907	0	0.170732	2078.07	19.5521	9.88e-08	18
M_1.75_F_qpt_set_4	1.501	0	0.146341	2077.22	18.7006	1.52e-07	15
M_1.75_F_qpt_set_5	1.49399	0	0.170732	2092.49	33.9705	7.34e-11	13
M_1.75_F_qpt_set_6	1.48939	0	0.170732	2107.05	48.5322	5.06e-14	14
M_1.75_F_qph_set_1	1.5307	0	0.0731707	2115.74	57.2251	6.57e-16	25
M_1.75_F_qph_set_2	1.52635	0	0.0731707	2114.78	56.2634	1.06e-15	22
M_1.75_F_qph_set_3	1.5055	0	0.0731707	2104.55	46.029	1.78e-13	19
M_1.75_F_qph_set_4	1.49608	0	0.0731707	2104.21	45.6885	2.11e-13	16
M_1.75_F_qph_set_5	1.51102	0	0.0731707	2099.73	41.2122	1.98e-12	13
M_1.75_F_qph_set_6	1.5025	0	0.097561	2107.89	49.3746	3.36e-14	12
M_1.75_F_qth_set_1	1.5417	0	0.097561	2088.31	29.7904	6.02e-10	24
M_1.75_F_qth_set_2	1.54024	0	0.121951	2101.98	43.4622	6.48e-13	26
M_1.75_F_qth_set_3	1.53856	0	0.146341	2085.83	27.3136	2.08e-09	22
M_1.75_F_qth_set_4	1.52453	0	0.0731707	2083.56	25.0449	6.49e-09	19
M_1.75_F_qth_set_5	1.52648	0	0.0487805	2102.54	44.0232	4.92e-13	19
M_1.75_F_qth_set_6	1.51412	0	0.0731707	2110.06	51.5459	1.15e-14	17
M_1.75_F_pth_set_1	1.55005	0	0.0731707	2086.63	28.1142	1.41e-09	25
M_1.75_F_pth_set_2	1.54379	0	0.121951	2085.16	26.6477	2.93e-09	22
M_1.75_F_pth_set_3	1.53999	0	0.146341	2084.91	26.3894	3.34e-09	22
M_1.75_F_pth_set_4	1.52812	0	0.121951	2084.57	26.0538	3.96e-09	19
M_1.75_F_pth_set_5	1.51869	0	0.0731707	2093.76	35.2473	4e-11	17
M_1.75_F_pth_set_6	1.52331	0	0.121951	2110.16	51.6423	1.1e-14	18
M_1.75_F_lqpt_set_1	1.5117	0	0.121951	2081.67	23.1489	1.7e-08	19
M_1.75_F_lqpt_set_2	1.50876	0	0.121951	2081.45	22.9365	1.9e-08	19
M_1.75_F_lqpt_set_3	1.50854	0	0.170732	2076	17.4797	2.91e-07	17
M_1.75_F_lqpt_set_4	1.49175	0	0.121951	2077.43	18.913	1.42e-07	15
M_1.75_F_lqpt_set_5	1.49192	0	0.170732	2092.45	33.9346	7.8e-11	13
M_1.75_F_lqpt_set_6	1.48534	0	0.170732	2107.56	49.0392	4.1e-14	14
M_1.75_F_lqph_set_1	1.52673	0	0.0731707	2115.87	57.3536	6.43e-16	25
M_1.75_F_lqph_set_2	1.52386	0	0.0731707	2118.55	60.036	1.68e-16	23
M_1.75_F_lqph_set_3	1.52235	0	0.0731707	2104.55	46.029	1.86e-13	19
M_1.75_F_lqph_set_4	1.49675	0	0.0731707	2101.21	42.6976	9.84e-13	15
M_1.75_F_lqph_set_5	1.50652	0	0.0731707	2099.32	40.8072	2.54e-12	13
M_1.75_F_lqph_set_6	1.51277	0	0.097561	2104.94	46.4254	1.53e-13	11
M_1.75_F_lqth_set_1	1.54944	0	0.097561	2095.01	36.4972	2.2e-11	27
M_1.75_F_lqth_set_2	1.54038	0	0.121951	2102.1	43.5832	6.37e-13	26
M_1.75_F_lqth_set_3	1.53819	0	0.146341	2094.05	35.5291	3.58e-11	24
M_1.75_F_lqth_set_4	1.52761	0	0.0731707	2095.39	36.8748	1.83e-11	22
M_1.75_F_lqth_set_5	1.53211	0	0.0487805	2098.47	39.9526	3.93e-12	18
M_1.75_F_lqth_set_6	1.52869	0	0.097561	2106.07	47.5513	8.82e-14	16
M_1.75_F_lpth_set_1	1.55095	0	0.0731707	2078.61	20.0959	8.09e-08	23
M_1.75_F_lpth_set_2	1.54493	0	0.121951	2081.46	22.9413	1.95e-08	21
M_1.75_F_lpth_set_3	1.53197	0	0.121951	2084.91	26.3894	3.49e-09	22
M_1.75_F_lpth_set_4	1.51846	0	0.121951	2081.9	23.3857	1.57e-08	19
M_1.75_F_lpth_set_5	1.52142	0	0.0731707	2103.25	44.7357	3.64e-13	20
M_1.75_F_lpth_set_6	1.52349	0	0.0731707	2114.71	56.1922	1.19e-15	19
M_1.75_F_lqpth_set_1	1.5445	0	0.0731707	2089.8	31.2822	3.05e-10	26
M_1.75_F_lqpth_set_2	1.53463	0	0.121951	2081.68	23.1611	1.77e-08	21
M_1.75_F_lqpth_set_3	1.52436	0	0.121951	2094.26	35.7384	3.3e-11	24
M_1.75_F_lqpth_set_4	1.52157	0	0.097561	2075.94	17.4244	3.13e-07	17
M_1.75_F_lqpth_set_5	1.52104	0	0.0487805	2094.88	36.3585	2.43e-11	17
M_1.75_F_lqpth_set_6	1.51522	0	0.0487805	2112.63	54.118	3.38e-15	18
M_2_F_l_set_1	1.40415	0	0.0243902	2194.42	135.906	5.89e-33	8
M_2_F_l_set_2	1.40159	0	0.0731707	2200.54	142.025	2.77e-34	8
M_2_F_l_set_3	1.33276	0	0.0731707	2209.34	150.824	3.41e-36	6
M_2_F_l_set_4	1.33266	0	0.097561	2212.55	154.031	6.87e-37	5
M_2_F_l_set_5	1.32928	0	0.097561	2212.57	154.058	6.79e-37	5
M_2_F_l_set_6	1.34385	0	0.097561	2214.63	156.113	2.43e-37	4
M_2_F_q_set_1	1.48723	0	0.0731707	2131.45	72.9353	2.81e-19	8
M_2_F_q_set_2	1.49062	0	0.0731707	2129.72	71.2015	6.71e-19	7
M_2_F_q_set_3	1.46314	0	0.0731707	2132.61	74.0932	1.58e-19	6
M_2_F_q_set_4	1.42438	0	0.121951	2144	85.4784	5.35e-22	6
M_2_F_q_set_5	1.40213	0	0.097561	2167.81	109.294	3.61e-27	5
M_2_F_q_set_6	1.36449	0	0.0487805	2207.91	149.389	7.11e-36	4
M_2_F_p_set_1	1.46377	0	0.097561	2173.9	115.388	1.72e-28	12
M_2_F_p_set_2	1.45639	0	0.0731707	2168.44	109.921	2.65e-27	9
M_2_F_p_set_3	1.38716	0	0.0731707	2171.15	112.635	6.84e-28	8
M_2_F_p_set_4	1.38999	0	0.0731707	2171.56	113.044	5.59e-28	7
M_2_F_p_set_5	1.37428	0	0.146341	2170.99	112.476	7.44e-28	6
M_2_F_p_set_6	1.37492	0	0.097561	2167.48	108.959	4.32e-27	4
M_2_F_t_set_1	1.47288	0	0.146341	2089.37	30.8505	3.96e-10	18
M_2_F_t_set_2	1.4788	0	0.146341	2089.37	30.8566	3.96e-10	18
M_2_F_t_set_3	1.47528	0	0.146341	2085.89	27.3761	2.26e-09	17
M_2_F_t_set_4	1.47487	0	0.146341	2086.3	27.7829	1.85e-09	16
M_2_F_t_set_5	1.46694	0	0.146341	2091.64	33.1229	1.28e-10	14
M_2_F_t_set_6	1.45812	0	0.146341	2106.55	48.0341	7.43e-14	15
M_2_F_h_set_1	1.51074	0	0.0731707	2100.59	42.07	1.47e-12	18
M_2_F_h_set_2	1.52644	0	0.0731707	2100.45	41.9369	1.57e-12	17
M_2_F_h_set_3	1.50668	0	0.0731707	2103.98	45.4591	2.71e-13	18
M_2_F_h_set_4	1.4914	0	0.0731707	2102.77	44.2507	4.97e-13	13
M_2_F_h_set_5	1.49351	0	0.0731707	2099.01	40.4884	3.26e-12	11
M_2_F_h_set_6	1.48969	0	0.0731707	2104.77	46.2529	1.83e-13	9
M_2_F_lq_set_1	1.50015	0	0.146341	2113.69	55.1722	2.12e-15	9
M_2_F_lq_set_2	1.50171	0	0.097561	2111.74	53.2236	5.64e-15	8
M_2_F_lq_set_3	1.46645	0	0.097561	2112.15	53.6296	4.61e-15	7
M_2_F_lq_set_4	1.44668	0	0.121951	2120.7	62.1879	6.4e-17	6
M_2_F_lq_set_5	1.46002	0	0.121951	2129.16	70.6419	9.36e-19	6
M_2_F_lq_set_6	1.45811	0	0.097561	2127.58	69.0662	2.06e-18	6
M_2_F_lp_set_1	1.46118	0	0.097561	2177.08	118.563	3.69e-29	14
M_2_F_lp_set_2	1.4646	0	0.0731707	2173.09	114.571	2.72e-28	11
M_2_F_lp_set_3	1.39052	0	0.097561	2173.26	114.743	2.5e-28	9
M_2_F_lp_set_4	1.38657	0	0.097561	2170.95	112.43	7.97e-28	7
M_2_F_lp_set_5	1.39475	0	0.146341	2170.08	111.56	1.23e-27	6
M_2_F_lp_set_6	1.4027	0	0.0731707	2171.5	112.983	6.07e-28	6
M_2_F_lt_set_1	1.49345	0	0.146341	2076.73	18.2178	2.3e-07	15
M_2_F_lt_set_2	1.49103	0	0.146341	2076.73	18.2179	2.31e-07	15
M_2_F_lt_set_3	1.47515	0	0.243902	2079.83	21.3124	4.92e-08	16
M_2_F_lt_set_4	1.46765	0	0.219512	2085.55	27.0364	2.82e-09	15
M_2_F_lt_set_5	1.4687	0	0.195122	2103.58	45.0597	3.45e-13	15
M_2_F_lt_set_6	1.46002	0	0.195122	2112.01	53.4905	5.1e-15	14
M_2_F_lh_set_1	1.54047	0	0.0487805	2104.99	46.4699	1.71e-13	21
M_2_F_lh_set_2	1.53673	0	0.0487805	2107.63	49.1118	4.57e-14	19
M_2_F_lh_set_3	1.51485	0	0.097561	2101.27	42.7522	1.1e-12	17
M_2_F_lh_set_4	1.49613	0	0.0731707	2101.46	42.9418	1e-12	14
M_2_F_lh_set_5	1.50505	0	0.121951	2100.09	41.5777	1.99e-12	12
M_2_F_lh_set_6	1.50933	0	0.097561	2107.51	48.9896	4.9e-14	11
M_2_F_qp_set_1	1.50045	0	0.097561	2127.09	68.5724	2.75e-18	11
M_2_F_qp_set_2	1.49661	0	0.097561	2124.16	65.6411	1.19e-17	10
M_2_F_qp_set_3	1.46896	0	0.121951	2121.94	63.4199	3.63e-17	8
M_2_F_qp_set_4	1.46422	0	0.121951	2129.56	71.0416	8.04e-19	8
M_2_F_qp_set_5	1.45798	0	0.121951	2137.9	79.3795	1.25e-20	7
M_2_F_qp_set_6	1.47281	0	0.121951	2136.78	78.2616	2.19e-20	8
M_2_F_qt_set_1	1.51353	0	0.170732	2074.28	15.7652	8.15e-07	15
M_2_F_qt_set_2	1.51394	0	0.170732	2074.27	15.7576	8.2e-07	15
M_2_F_qt_set_3	1.50909	0	0.170732	2071.31	12.7963	3.61e-06	14
M_2_F_qt_set_4	1.49919	0	0.146341	2085.19	26.6778	3.5e-09	15
M_2_F_qt_set_5	1.48792	0	0.170732	2103.45	44.9322	3.82e-13	15
M_2_F_qt_set_6	1.4805	0	0.195122	2113.31	54.7924	2.76e-15	14
M_2_F_qh_set_1	1.50658	0	0.097561	2105.75	47.2382	1.21e-13	20
M_2_F_qh_set_2	1.50453	0	0.121951	2108.17	49.6521	3.63e-14	19
M_2_F_qh_set_3	1.51042	0	0.121951	2108.57	50.0511	2.98e-14	19
M_2_F_qh_set_4	1.49104	0	0.0731707	2104.94	46.4283	1.83e-13	15
M_2_F_qh_set_5	1.50643	0	0.097561	2103.92	45.4037	3.05e-13	13
M_2_F_qh_set_6	1.50459	0	0.097561	2114.32	55.8001	1.69e-15	13
M_2_F_pt_set_1	1.49596	0	0.146341	2082.94	24.419	1.11e-08	17
M_2_F_pt_set_2	1.49715	0	0.146341	2086.08	27.5631	2.3e-09	18
M_2_F_pt_set_3	1.47444	0	0.195122	2081.49	22.9728	2.29e-08	17
M_2_F_pt_set_4	1.47327	0	0.195122	2090.8	32.281	2.18e-10	17
M_2_F_pt_set_5	1.46528	0	0.146341	2103.87	45.3483	3.18e-13	16
M_2_F_pt_set_6	1.48863	0	0.170732	2108.36	49.8419	3.37e-14	15
M_2_F_ph_set_1	1.52147	0	0.0731707	2106.47	47.9569	8.68e-14	21
M_2_F_ph_set_2	1.52764	0	0.0731707	2104.38	45.8661	2.47e-13	18
M_2_F_ph_set_3	1.50761	0	0.0731707	2108.29	49.775	3.51e-14	19
M_2_F_ph_set_4	1.50704	0	0.0731707	2101.96	43.4468	8.33e-13	14
M_2_F_ph_set_5	1.50509	0	0.0731707	2099.93	41.4083	2.31e-12	12
M_2_F_ph_set_6	1.49931	0	0.0731707	2110.52	52.0083	1.16e-14	12
M_2_F_th_set_1	1.5319	0	0.0731707	2070.57	12.0528	5.5e-06	17
M_2_F_th_set_2	1.54108	0	0.0731707	2082	23.4822	1.82e-08	19
M_2_F_th_set_3	1.53044	0	0.0731707	2081.92	23.4072	1.89e-08	19
M_2_F_th_set_4	1.52953	0	0.0731707	2088.9	30.3788	5.81e-10	17
M_2_F_th_set_5	1.52644	0	0.0487805	2107.71	49.1969	4.77e-14	19
M_2_F_th_set_6	1.51945	0	0.0731707	2114.45	55.9314	1.65e-15	17
M_2_F_lqp_set_1	1.50329	0	0.0487805	2125.29	66.7708	7.32e-18	11
M_2_F_lqp_set_2	1.50208	0	0.0487805	2120.68	62.16	7.36e-17	9
M_2_F_lqp_set_3	1.46477	0	0.121951	2120.51	61.99	8.03e-17	8
M_2_F_lqp_set_4	1.46865	0	0.121951	2130.12	71.6059	6.57e-19	8
M_2_F_lqp_set_5	1.46624	0	0.121951	2137.7	79.1787	1.49e-20	7
M_2_F_lqp_set_6	1.47551	0	0.097561	2134.84	76.3187	6.26e-20	7
M_2_F_lqt_set_1	1.51761	0	0.170732	2071.71	13.1901	3.2e-06	14
M_2_F_lqt_set_2	1.51457	0	0.170732	2071.68	13.1602	3.26e-06	14
M_2_F_lqt_set_3	1.51328	0	0.170732	2068.58	10.0661	1.54e-05	13
M_2_F_lqt_set_4	1.49492	0	0.146341	2088.05	29.5304	9.13e-10	16
M_2_F_lqt_set_5	1.49473	0	0.170732	2097.8	39.2855	6.97e-12	13
M_2_F_lqt_set_6	1.47989	0	0.195122	2109.21	50.6942	2.33e-14	13
M_2_F_lqh_set_1	1.52191	0	0.097561	2113.76	55.2391	2.4e-15	23
M_2_F_lqh_set_2	1.52023	0	0.0731707	2115.15	56.6313	1.2e-15	21
M_2_F_lqh_set_3	1.5028	0	0.121951	2119.52	61.0081	1.35e-16	22
M_2_F_lqh_set_4	1.49156	0	0.0731707	2111.44	52.928	7.69e-15	17
M_2_F_lqh_set_5	1.50574	0	0.097561	2105.73	47.2122	1.34e-13	14
M_2_F_lqh_set_6	1.5031	0	0.097561	2113.13	54.6162	3.32e-15	13
M_2_F_lpt_set_1	1.499	0	0.146341	2090.37	31.8543	2.92e-10	19
M_2_F_lpt_set_2	1.49973	0	0.146341	2083.75	25.2294	8.03e-09	17
M_2_F_lpt_set_3	1.48202	0	0.170732	2082.45	23.9341	1.54e-08	17
M_2_F_lpt_set_4	1.47809	0	0.170732	2089.34	30.8248	4.92e-10	16
M_2_F_lpt_set_5	1.47811	0	0.170732	2103.84	45.322	3.51e-13	16
M_2_F_lpt_set_6	1.47085	0	0.170732	2109.75	51.2344	1.83e-14	14
M_2_F_lph_set_1	1.52502	0	0.0731707	2103.01	44.4958	5.33e-13	20
M_2_F_lph_set_2	1.51577	0	0.0731707	2104.33	45.8182	2.76e-13	18
M_2_F_lph_set_3	1.5023	0	0.0731707	2108.29	49.775	3.82e-14	19
M_2_F_lph_set_4	1.4944	0	0.0731707	2111.45	52.9379	7.88e-15	17
M_2_F_lph_set_5	1.50057	0	0.0731707	2102.09	43.5703	8.55e-13	13
M_2_F_lph_set_6	1.50257	0	0.097561	2112.73	54.2096	4.19e-15	13
M_2_F_qpt_set_1	1.5081	0	0.097561	2083.89	25.3697	7.69e-09	18
M_2_F_qpt_set_2	1.50936	0	0.097561	2083.63	25.1136	8.77e-09	18
M_2_F_qpt_set_3	1.49991	0	0.195122	2081.3	22.7805	2.82e-08	17
M_2_F_qpt_set_4	1.49855	0	0.146341	2084.56	26.0442	5.53e-09	15
M_2_F_qpt_set_5	1.4851	0	0.170732	2094.09	35.5692	4.74e-11	12
M_2_F_qpt_set_6	1.4788	0	0.170732	2108.74	50.2245	3.12e-14	13
M_2_F_qph_set_1	1.5343	0	0.0731707	2114.32	55.8062	1.92e-15	23
M_2_F_qph_set_2	1.51399	0	0.0731707	2105.53	47.0173	1.56e-13	18
M_2_F_qph_set_3	1.50794	0	0.0731707	2106.38	47.859	1.03e-13	18
M_2_F_qph_set_4	1.48917	0	0.0731707	2099.57	41.0514	3.1e-12	13
M_2_F_qph_set_5	1.49394	0	0.0731707	2103.13	44.6103	5.24e-13	13
M_2_F_qph_set_6	1.50418	0	0.097561	2110.87	52.3557	1.09e-14	12
M_2_F_qth_set_1	1.53502	0	0.0731707	2096.42	37.8988	1.51e-11	24
M_2_F_qth_set_2	1.5302	0	0.097561	2088.09	29.5714	9.73e-10	21
M_2_F_qth_set_3	1.51914	0	0.097561	2085.21	26.6961	4.11e-09	20
M_2_F_qth_set_4	1.51934	0	0.0731707	2088.53	30.0115	7.85e-10	18
M_2_F_qth_set_5	1.52083	0	0.0731707	2104.27	45.7545	3e-13	18
M_2_F_qth_set_6	1.52215	0	0.0487805	2117.76	59.2433	3.54e-16	18
M_2_F_pth_set_1	1.5366	0	0.0731707	2085.25	26.7379	4.06e-09	22
M_2_F_pth_set_2	1.53806	0	0.0731707	2088.77	30.257	7.01e-10	21
M_2_F_pth_set_3	1.52907	0	0.0731707	2088.87	30.3526	6.7e-10	21
M_2_F_pth_set_4	1.52296	0	0.0731707	2091.29	32.774	2e-10	19
M_2_F_pth_set_5	1.52075	0	0.0487805	2092.45	33.9304	1.13e-10	15
M_2_F_pth_set_6	1.52118	0	0.0731707	2119.29	60.7746	1.67e-16	19
M_2_F_lqpt_set_1	1.50596	0	0.097561	2074.51	15.9897	8.91e-07	15
M_2_F_lqpt_set_2	1.5084	0	0.097561	2080.6	22.0828	4.24e-08	17
M_2_F_lqpt_set_3	1.492	0	0.195122	2074.72	16.205	8.04e-07	15
M_2_F_lqpt_set_4	1.48764	0	0.146341	2086.92	28.4069	1.81e-09	16
M_2_F_lqpt_set_5	1.48452	0	0.170732	2094.09	35.5692	5.04e-11	12
M_2_F_lqpt_set_6	1.48333	0	0.195122	2108.77	50.2555	3.27e-14	13
M_2_F_lqph_set_1	1.52849	0	0.0731707	2114.13	55.6106	2.25e-15	23
M_2_F_lqph_set_2	1.51562	0	0.0731707	2109.23	50.7129	2.62e-14	19
M_2_F_lqph_set_3	1.50739	0	0.0731707	2106.66	48.1396	9.5e-14	18
M_2_F_lqph_set_4	1.49117	0	0.0731707	2102.35	43.8296	8.22e-13	14
M_2_F_lqph_set_5	1.49974	0	0.0731707	2102.73	44.2123	6.81e-13	13
M_2_F_lqph_set_6	1.50721	0	0.097561	2110.64	52.1242	1.31e-14	12
M_2_F_lqth_set_1	1.53118	0	0.097561	2100.72	42.2005	1.87e-12	26
M_2_F_lqth_set_2	1.53902	0	0.097561	2092.25	33.7313	1.3e-10	22
M_2_F_lqth_set_3	1.52679	0	0.097561	2100.97	42.4574	1.65e-12	24
M_2_F_lqth_set_4	1.51792	0	0.0731707	2094.92	36.4061	3.42e-11	20
M_2_F_lqth_set_5	1.51809	0	0.0731707	2103.29	44.7761	5.22e-13	18
M_2_F_lqth_set_6	1.52533	0	0.0487805	2116.64	58.1209	6.62e-16	18
M_2_F_lpth_set_1	1.54183	0	0.0731707	2085.25	26.7379	4.33e-09	22
M_2_F_lpth_set_2	1.54062	0	0.0731707	2085.03	26.5175	4.85e-09	20
M_2_F_lpth_set_3	1.52955	0	0.0731707	2088.77	30.2577	7.5e-10	21
M_2_F_lpth_set_4	1.52092	0	0.0731707	2090.03	31.5176	4.01e-10	19
M_2_F_lpth_set_5	1.51826	0	0.0487805	2105.19	46.6745	2.05e-13	19
M_2_F_lpth_set_6	1.52161	0	0.0487805	2116.13	57.6149	8.67e-16	18
M_2_F_lqpth_set_1	1.53648	0	0.0731707	2100.83	42.3089	1.83e-12	26
M_2_F_lqpth_set_2	1.53109	0	0.0731707	2088.39	29.8702	9.23e-10	21
M_2_F_lqpth_set_3	1.53035	0	0.0731707	2089.22	30.703	6.1e-10	21
M_2_F_lqpth_set_4	1.51263	0	0.0731707	2087.05	28.5295	1.81e-09	18
M_2_F_lqpth_set_5	1.52254	0	0.0487805	2103.31	44.7957	5.34e-13	18
M_2_F_lqpth_set_6	1.51379	0	0.0487805	2113.45	54.9301	3.38e-15	17
M_3_F_l_set_1	1.40074	0	0.0487805	2195.61	137.092	4.88e-33	8
M_3_F_l_set_2	1.40623	0	0.0731707	2196.47	137.952	3.18e-33	6
M_3_F_l_set_3	1.33427	0	0.0731707	2211.52	153.007	1.72e-36	6
M_3_F_l_set_4	1.33456	0	0.0731707	2210.56	152.04	2.79e-36	4
M_3_F_l_set_5	1.33629	0	0.0731707	2210.58	152.068	2.76e-36	4
M_3_F_l_set_6	1.32602	0	0.0731707	2215.79	157.269	2.06e-37	4
M_3_F_q_set_1	1.4792	0	0.121951	2140.12	81.6005	5.57e-21	8
M_3_F_q_set_2	1.47303	0	0.097561	2138.26	79.7411	1.42e-20	7
M_3_F_q_set_3	1.43914	0	0.0731707	2140.34	81.8215	5.02e-21	6
M_3_F_q_set_4	1.41208	0	0.121951	2151.94	93.424	1.52e-23	6
M_3_F_q_set_5	1.4091	0	0.121951	2170.92	112.401	1.16e-27	5
M_3_F_q_set_6	1.33876	0	0.0487805	2208.23	149.709	9.17e-36	4
M_3_F_p_set_1	1.40557	0	0.0731707	2174.71	116.198	1.74e-28	9
M_3_F_p_set_2	1.40554	0	0.0731707	2175.36	116.84	1.27e-28	7
M_3_F_p_set_3	1.3387	0	0.121951	2176.91	118.393	5.84e-29	6
M_3_F_p_set_4	1.34427	0	0.121951	2179.02	120.504	2.04e-29	6
M_3_F_p_set_5	1.32577	0	0.121951	2183.12	124.599	2.64e-30	6
M_3_F_p_set_6	1.32183	0	0.097561	2177.37	118.853	4.68e-29	4
M_3_F_t_set_1	1.4667	0	0.146341	2100.35	41.8364	2.49e-12	13
M_3_F_t_set_2	1.4602	NA	0.146341	2100.36	41.8464	2.48e-12	13
M_3_F_t_set_3	1.4656	NA	0.146341	2098.29	39.7731	7.03e-12	12
M_3_F_t_set_4	1.47115	NA	0.146341	2098.31	39.791	6.98e-12	12
M_3_F_t_set_5	1.46852	NA	0.146341	2103.58	45.0643	5.02e-13	11
M_3_F_t_set_6	1.43921	NA	0.146341	2117.05	58.5343	5.98e-16	11
M_3_F_h_set_1	1.49814	0	0.0731707	2112.04	53.5283	7.33e-15	15
M_3_F_h_set_2	1.49525	0	0.0731707	2109.34	50.8185	2.85e-14	13
M_3_F_h_set_3	1.48632	0	0.0731707	2107.37	48.8503	7.65e-14	12
M_3_F_h_set_4	1.48156	0	0.0731707	2115.95	57.4375	1.05e-15	12
M_3_F_h_set_5	1.48398	0	0.0731707	2108.47	49.9493	4.44e-14	9
M_3_F_h_set_6	1.47271	0	0.0731707	2120.79	62.2711	9.4e-17	10
M_3_F_lq_set_1	1.4914	0	0.121951	2126.28	67.7654	6.05e-18	9
M_3_F_lq_set_2	1.48906	0	0.097561	2125.23	66.7151	1.03e-17	8
M_3_F_lq_set_3	1.44899	0	0.097561	2125.6	67.087	8.54e-18	7
M_3_F_lq_set_4	1.42612	0	0.146341	2135.44	76.9184	6.28e-20	7
M_3_F_lq_set_5	1.41949	0	0.121951	2138.31	79.7975	1.49e-20	5
M_3_F_lq_set_6	1.42332	0	0.0487805	2138.29	79.7694	1.52e-20	6
M_3_F_lp_set_1	1.41712	0	0.0731707	2174.52	116.007	2.06e-28	9
M_3_F_lp_set_2	1.41209	0	0.0731707	2175.46	116.941	1.3e-28	8
M_3_F_lp_set_3	1.35269	0	0.146341	2183.09	124.57	2.87e-30	8
M_3_F_lp_set_4	1.3531	0	0.146341	2181.66	123.147	5.86e-30	7
M_3_F_lp_set_5	1.34139	0	0.146341	2180.09	121.574	1.29e-29	6
M_3_F_lp_set_6	1.34993	0	0.0731707	2182.17	123.657	4.57e-30	6
M_3_F_lt_set_1	1.49358	0	0.146341	2103.1	44.5862	6.79e-13	16
M_3_F_lt_set_2	1.49287	0	0.146341	2099.06	40.548	5.13e-12	15
M_3_F_lt_set_3	1.44457	0	0.146341	2101.42	42.9049	1.58e-12	16
M_3_F_lt_set_4	1.44988	0	0.146341	2102.44	43.9274	9.53e-13	13
M_3_F_lt_set_5	1.45145	0	0.146341	2113.62	55.103	3.58e-15	12
M_3_F_lt_set_6	1.44806	0	0.170732	2119.33	60.8102	2.07e-16	11
M_3_F_lh_set_1	1.52118	0	0.0487805	2112.91	54.3906	5.14e-15	18
M_3_F_lh_set_2	1.51763	0	0.0487805	2112.57	54.054	6.11e-15	16
M_3_F_lh_set_3	1.49783	0	0.097561	2116.35	57.831	9.27e-16	17
M_3_F_lh_set_4	1.47761	0	0.097561	2120.61	62.0958	1.1e-16	15
M_3_F_lh_set_5	1.48631	0	0.121951	2119.55	61.0351	1.88e-16	13
M_3_F_lh_set_6	1.48171	0	0.0731707	2127.01	68.4916	4.53e-18	13
M_3_F_qp_set_1	1.47319	0	0.121951	2131.32	72.802	5.27e-19	9
M_3_F_qp_set_2	1.47316	0	0.121951	2129.64	71.1243	1.22e-18	8
M_3_F_qp_set_3	1.4205	0	0.121951	2130.12	71.6063	9.65e-19	7
M_3_F_qp_set_4	1.42316	0	0.121951	2138.95	80.437	1.17e-20	7
M_3_F_qp_set_5	1.4199	0	0.121951	2142.28	83.7639	2.23e-21	5
M_3_F_qp_set_6	1.44618	0	0.097561	2145.83	87.3103	3.79e-22	7
M_3_F_qt_set_1	1.50183	0	0.170732	2093.52	34.9997	8.7e-11	14
M_3_F_qt_set_2	1.5039	0	0.170732	2093.39	34.8763	9.29e-11	14
M_3_F_qt_set_3	1.4895	0	0.170732	2090.66	32.1432	3.65e-10	13
M_3_F_qt_set_4	1.48028	0	0.170732	2101.31	42.7891	1.79e-12	12
M_3_F_qt_set_5	1.4755	0	0.170732	2115.45	56.9314	1.52e-15	12
M_3_F_qt_set_6	1.47352	0	0.195122	2122.35	63.8292	4.86e-17	11
M_3_F_qh_set_1	1.48528	0	0.097561	2115.04	56.5268	1.88e-15	18
M_3_F_qh_set_2	1.48276	0	0.121951	2117.04	58.5253	6.95e-16	17
M_3_F_qh_set_3	1.48195	0	0.121951	2117.38	58.8593	5.9e-16	17
M_3_F_qh_set_4	1.4711	0	0.097561	2123.9	65.3852	2.27e-17	16
M_3_F_qh_set_5	1.47658	0	0.121951	2123	64.488	3.56e-17	14
M_3_F_qh_set_6	1.48244	0	0.097561	2124.66	66.14	1.56e-17	12
M_3_F_pt_set_1	1.48314	0	0.146341	2105.23	46.7134	2.6e-13	16
M_3_F_pt_set_2	1.47025	0	0.146341	2102.2	43.6791	1.19e-12	15
M_3_F_pt_set_3	1.45273	0	0.146341	2100.72	42.203	2.49e-12	15
M_3_F_pt_set_4	1.44488	0	0.146341	2107.53	49.0162	8.3e-14	13
M_3_F_pt_set_5	1.4432	0	0.146341	2111.49	52.9741	1.15e-14	11
M_3_F_pt_set_6	1.47988	0	0.219512	2122.14	63.6212	5.63e-17	13
M_3_F_ph_set_1	1.51766	0	0.0487805	2114.44	55.9234	2.65e-15	18
M_3_F_ph_set_2	1.51958	0	0.0731707	2109.08	50.5679	3.88e-14	15
M_3_F_ph_set_3	1.49578	0	0.0731707	2109.06	50.5429	3.94e-14	15
M_3_F_ph_set_4	1.49571	0	0.0731707	2118.33	59.8103	3.84e-16	14
M_3_F_ph_set_5	1.48494	0	0.097561	2113.69	55.1697	3.93e-15	12
M_3_F_ph_set_6	1.47588	0	0.0731707	2120.73	62.2103	1.17e-16	11
M_3_F_th_set_1	1.50527	0	0.0731707	2107.62	49.0984	8.24e-14	18
M_3_F_th_set_2	1.49517	0	0.0731707	2117.94	59.4209	4.74e-16	20
M_3_F_th_set_3	1.49194	0	0.0731707	2114.75	56.2345	2.34e-15	19
M_3_F_th_set_4	1.48493	0	0.0731707	2126.52	68.0046	6.54e-18	19
M_3_F_th_set_5	1.48837	0	0.0731707	2124.68	66.1635	1.65e-17	17
M_3_F_th_set_6	1.49638	0	0.0487805	2132.35	73.8295	3.58e-19	16
M_3_F_lqp_set_1	1.46966	0	0.121951	2131.36	72.8483	5.87e-19	9
M_3_F_lqp_set_2	1.47541	0	0.121951	2129.69	71.1698	1.36e-18	8
M_3_F_lqp_set_3	1.43158	0	0.121951	2130.14	71.6209	1.09e-18	7
M_3_F_lqp_set_4	1.4286	0	0.121951	2138.63	80.1088	1.57e-20	7
M_3_F_lqp_set_5	1.42956	0	0.121951	2141.29	82.7689	4.18e-21	5
M_3_F_lqp_set_6	1.44877	0	0.097561	2146.13	87.6121	3.72e-22	7
M_3_F_lqt_set_1	1.51371	0	0.170732	2090.87	32.3576	3.73e-10	12
M_3_F_lqt_set_2	1.50894	0	0.170732	2091.21	32.692	3.16e-10	13
M_3_F_lqt_set_3	1.487	0	0.170732	2088.24	29.7268	1.4e-09	12
M_3_F_lqt_set_4	1.47721	0	0.170732	2101.34	42.8201	2.02e-12	12
M_3_F_lqt_set_5	1.48257	0	0.170732	2114.62	56.1042	2.64e-15	12
M_3_F_lqt_set_6	1.47538	0	0.195122	2118.62	60.1041	3.59e-16	11
M_3_F_lqh_set_1	1.49416	0	0.097561	2125.63	67.1123	1.08e-17	21
M_3_F_lqh_set_2	1.49206	0	0.097561	2114.23	55.7149	3.25e-15	16
M_3_F_lqh_set_3	1.47848	0	0.121951	2114.31	55.7898	3.14e-15	16
M_3_F_lqh_set_4	1.45737	0	0.121951	2126.53	68.0174	6.97e-18	17
M_3_F_lqh_set_5	1.47067	0	0.121951	2121.56	63.0425	8.42e-17	14
M_3_F_lqh_set_6	1.48083	0	0.097561	2122.97	64.452	4.18e-17	12
M_3_F_lpt_set_1	1.48346	0	0.146341	2100.32	41.7995	3.48e-12	15
M_3_F_lpt_set_2	1.48144	0	0.146341	2100.2	41.6858	3.7e-12	15
M_3_F_lpt_set_3	1.44384	0	0.146341	2099.64	41.126	4.92e-12	15
M_3_F_lpt_set_4	1.4486	0	0.146341	2103.69	45.1696	6.54e-13	13
M_3_F_lpt_set_5	1.44586	0	0.146341	2113.79	55.2732	4.2e-15	12
M_3_F_lpt_set_6	1.45137	0	0.195122	2115.26	56.7413	2.03e-15	10
M_3_F_lph_set_1	1.51983	0	0.0487805	2107.85	49.331	8.27e-14	16
M_3_F_lph_set_2	1.51723	0	0.0731707	2115.38	56.8669	1.92e-15	17
M_3_F_lph_set_3	1.48675	0	0.0731707	2108.85	50.3309	5.06e-14	15
M_3_F_lph_set_4	1.49902	0	0.0731707	2119.89	61.3721	2.03e-16	15
M_3_F_lph_set_5	1.48622	0	0.097561	2120.29	61.7706	1.67e-16	14
M_3_F_lph_set_6	1.47765	0	0.097561	2125.02	66.5059	1.58e-17	13
M_3_F_qpt_set_1	1.48468	0	0.146341	2092.77	34.2507	1.6e-10	13
M_3_F_qpt_set_2	1.49085	0	0.146341	2092.78	34.2643	1.59e-10	13
M_3_F_qpt_set_3	1.46803	0	0.146341	2088.11	29.5928	1.65e-09	11
M_3_F_qpt_set_4	1.46988	0	0.146341	2100.25	41.736	3.83e-12	12
M_3_F_qpt_set_5	1.47487	0	0.146341	2112.16	53.6472	9.98e-15	12
M_3_F_qpt_set_6	1.46912	0	0.195122	2121.11	62.5902	1.15e-16	12
M_3_F_qph_set_1	1.51537	0	0.0731707	2110.49	51.9753	2.32e-14	16
M_3_F_qph_set_2	1.50195	0	0.0731707	2109.49	50.9707	3.86e-14	15
M_3_F_qph_set_3	1.50112	0	0.0731707	2109.5	50.9805	3.86e-14	15
M_3_F_qph_set_4	1.49642	0	0.0731707	2124	65.4837	2.75e-17	16
M_3_F_qph_set_5	1.48939	0	0.097561	2114.78	56.2673	2.77e-15	12
M_3_F_qph_set_6	1.47883	0	0.097561	2126.1	67.5832	9.7e-18	13
M_3_F_qth_set_1	1.49376	0	0.097561	2118.24	59.7257	4.95e-16	22
M_3_F_qth_set_2	1.49325	0	0.121951	2111.04	52.5206	1.83e-14	19
M_3_F_qth_set_3	1.48427	0	0.121951	2111.17	52.653	1.72e-14	19
M_3_F_qth_set_4	1.46523	0	0.0731707	2123.94	65.4249	2.91e-17	19
M_3_F_qth_set_5	1.47878	0	0.121951	2128.39	69.8738	3.16e-18	18
M_3_F_qth_set_6	1.48694	0	0.0731707	2136.97	78.4535	4.35e-20	18
M_3_F_pth_set_1	1.52018	0	0.0731707	2114.35	55.8299	3.57e-15	21
M_3_F_pth_set_2	1.51628	0	0.0731707	2114.69	56.1726	3.03e-15	20
M_3_F_pth_set_3	1.4917	0	0.0731707	2118.02	59.5055	5.74e-16	21
M_3_F_pth_set_4	1.5005	0	0.0731707	2124.6	66.081	2.15e-17	19
M_3_F_pth_set_5	1.4928	0	0.0731707	2124.48	65.9586	2.3e-17	18
M_3_F_pth_set_6	1.4996	0	0.0487805	2131.87	73.3562	5.73e-19	17
M_3_F_lqpt_set_1	1.48906	0	0.146341	2092.79	34.2687	1.77e-10	13
M_3_F_lqpt_set_2	1.48993	0	0.146341	2092.79	34.2762	1.77e-10	13
M_3_F_lqpt_set_3	1.47649	0	0.146341	2090.77	32.2484	4.91e-10	12
M_3_F_lqpt_set_4	1.4682	0	0.146341	2098.29	39.7774	1.14e-11	12
M_3_F_lqpt_set_5	1.47	0	0.146341	2112.61	54.0979	8.92e-15	12
M_3_F_lqpt_set_6	1.46605	0	0.195122	2121.03	62.5086	1.34e-16	12
M_3_F_lqph_set_1	1.52059	0	0.0731707	2107.18	48.6605	1.37e-13	15
M_3_F_lqph_set_2	1.50962	0	0.0731707	2109.48	50.9626	4.34e-14	15
M_3_F_lqph_set_3	1.48229	0	0.0731707	2106.45	47.9373	1.98e-13	14
M_3_F_lqph_set_4	1.48402	0	0.0731707	2120.71	62.1943	1.6e-16	15
M_3_F_lqph_set_5	1.49374	0	0.097561	2114.72	56.2082	3.2e-15	12
M_3_F_lqph_set_6	1.48253	0	0.097561	2125.86	67.3462	1.23e-17	13
M_3_F_lqth_set_1	1.50133	0	0.0731707	2106.89	48.3745	1.63e-13	19
M_3_F_lqth_set_2	1.49782	0	0.097561	2110.72	52.2065	2.4e-14	19
M_3_F_lqth_set_3	1.48606	0	0.121951	2103.88	45.3589	7.42e-13	17
M_3_F_lqth_set_4	1.47946	0	0.0731707	2127	68.481	7.11e-18	20
M_3_F_lqth_set_5	1.47558	0	0.121951	2134.06	75.5474	2.09e-19	20
M_3_F_lqth_set_6	1.4868	0	0.0731707	2138.34	79.8241	2.47e-20	19
M_3_F_lpth_set_1	1.52003	0	0.0731707	2106.91	48.3931	1.66e-13	19
M_3_F_lpth_set_2	1.51801	0	0.0731707	2118.22	59.7055	5.84e-16	21
M_3_F_lpth_set_3	1.49209	0	0.0731707	2118.02	59.5055	6.49e-16	21
M_3_F_lpth_set_4	1.49259	0	0.0731707	2123.06	64.5448	5.25e-17	19
M_3_F_lpth_set_5	1.49574	0	0.0731707	2125.85	67.3293	1.31e-17	18
M_3_F_lpth_set_6	1.48635	0	0.0731707	2130.33	71.8174	1.4e-18	17
M_3_F_lqpth_set_1	1.5157	0	0.0731707	2119.42	60.9013	3.3e-16	22
M_3_F_lqpth_set_2	1.51843	0	0.0731707	2110.69	52.1741	2.61e-14	19
M_3_F_lqpth_set_3	1.49255	0	0.0731707	2106.83	48.3087	1.81e-13	18
M_3_F_lqpth_set_4	1.4928	0	0.0731707	2115.92	57.3999	1.93e-15	17
M_3_F_lqpth_set_5	1.50104	0	0.0731707	2116.36	57.8402	1.56e-15	15
M_3_F_lqpth_set_6	1.48781	0	0.0731707	2128.24	69.7273	4.11e-18	16
M_4_F_l_set_1	1.39777	0	0.0731707	2197.21	138.691	4.38e-33	8
M_4_F_l_set_2	1.40163	0	0.0731707	2197.4	138.887	4e-33	6
M_4_F_l_set_3	1.33066	0	0.0731707	2210.26	151.743	6.49e-36	5
M_4_F_l_set_4	1.3292	0	0.0731707	2210.89	152.376	4.76e-36	4
M_4_F_l_set_5	1.32838	0	0.0731707	2210.92	152.406	4.71e-36	4
M_4_F_l_set_6	1.30277	0	0.0731707	2217.35	158.832	1.91e-37	4
M_4_F_q_set_1	1.46395	0	0.121951	2148.54	90.0216	1.68e-22	8
M_4_F_q_set_2	1.45349	0	0.121951	2146.55	88.0367	4.56e-22	7
M_4_F_q_set_3	1.43225	0	0.097561	2147.82	89.3011	2.44e-22	6
M_4_F_q_set_4	1.40536	0	0.121951	2160.03	101.517	5.45e-25	6
M_4_F_q_set_5	1.40836	0	0.121951	2174.67	116.151	3.64e-28	5
M_4_F_q_set_6	1.33313	0	0.0731707	2208.6	150.081	1.57e-35	4
M_4_F_p_set_1	1.35876	0	0.121951	2183.58	125.067	4.27e-30	10
M_4_F_p_set_2	1.35399	0	0.121951	2177.57	119.054	8.69e-29	6
M_4_F_p_set_3	1.30598	0	0.121951	2187.8	129.279	5.27e-31	6
M_4_F_p_set_4	1.30841	0	0.121951	2186.4	127.885	1.06e-30	5
M_4_F_p_set_5	1.29919	0	0.146341	2186.82	128.304	8.68e-31	5
M_4_F_p_set_6	1.28398	0	0.097561	2189.31	130.792	2.52e-31	4
M_4_F_t_set_1	1.4537	NA	0.097561	2127.3	68.7812	7.4e-18	13
M_4_F_t_set_2	1.45238	NA	0.097561	2127.31	68.7944	7.4e-18	13
M_4_F_t_set_3	1.44956	NA	0.097561	2125.15	66.6311	2.2e-17	12
M_4_F_t_set_4	1.45151	NA	0.097561	2125.17	66.6563	2.18e-17	12
M_4_F_t_set_5	1.45147	NA	0.097561	2126.07	67.5568	1.4e-17	11
M_4_F_t_set_6	1.44851	NA	0.097561	2135.12	76.5987	1.53e-19	10
M_4_F_h_set_1	1.50556	0	0.0731707	2122	63.4812	1.09e-16	13
M_4_F_h_set_2	1.50273	0	0.0731707	2119.17	60.6581	4.5e-16	12
M_4_F_h_set_3	1.47794	0	0.0731707	2114.37	55.8515	5.01e-15	10
M_4_F_h_set_4	1.48296	0	0.0731707	2117.84	59.3213	8.9e-16	8
M_4_F_h_set_5	1.48273	0	0.0731707	2117.14	58.6251	1.27e-15	7
M_4_F_h_set_6	1.47097	0	0.0731707	2127.29	68.7742	7.99e-18	7
M_4_F_lq_set_1	1.47164	0	0.097561	2140.61	82.0951	1.03e-20	9
M_4_F_lq_set_2	1.47009	0	0.097561	2139.42	80.9025	1.88e-20	8
M_4_F_lq_set_3	1.43802	0	0.121951	2139.94	81.4277	1.46e-20	7
M_4_F_lq_set_4	1.41966	0	0.121951	2149.9	91.3786	1.01e-22	7
M_4_F_lq_set_5	1.41364	0	0.121951	2150.42	91.9083	7.84e-23	5
M_4_F_lq_set_6	1.40509	0	0.0487805	2149.32	90.802	1.37e-22	6
M_4_F_lp_set_1	1.37599	0	0.0731707	2183.39	124.876	5.52e-30	10
M_4_F_lp_set_2	1.37778	0	0.0487805	2180.52	122	2.34e-29	7
M_4_F_lp_set_3	1.31115	0	0.146341	2187.12	128.607	8.67e-31	7
M_4_F_lp_set_4	1.31712	0	0.146341	2186.39	127.878	1.26e-30	6
M_4_F_lp_set_5	1.31125	0	0.146341	2184.13	125.609	3.94e-30	5
M_4_F_lp_set_6	1.29301	0	0.0731707	2193.35	134.832	3.94e-32	6
M_4_F_lt_set_1	1.47874	0	0.146341	2126.47	67.953	1.32e-17	13
M_4_F_lt_set_2	1.47854	0	0.146341	2124.46	65.9461	3.64e-17	13
M_4_F_lt_set_3	1.42523	0	0.146341	2121.74	63.228	1.43e-16	13
M_4_F_lt_set_4	1.42595	0	0.146341	2127.14	68.6276	9.66e-18	12
M_4_F_lt_set_5	1.42533	0	0.146341	2131.83	73.3137	9.35e-19	11
M_4_F_lt_set_6	1.41547	0	0.097561	2135.6	77.0881	1.43e-19	11
M_4_F_lh_set_1	1.50298	0	0.0487805	2131.77	73.25	9.8e-19	18
M_4_F_lh_set_2	1.51349	0	0.0487805	2122.26	63.7457	1.14e-16	15
M_4_F_lh_set_3	1.47501	0	0.097561	2125.15	66.6363	2.72e-17	16
M_4_F_lh_set_4	1.47819	0	0.097561	2143.96	85.4412	2.26e-21	17
M_4_F_lh_set_5	1.48048	0	0.097561	2145.35	86.8342	1.14e-21	16
M_4_F_lh_set_6	1.46602	0	0.0731707	2129.11	70.5978	3.84e-18	9
M_4_F_qp_set_1	1.43797	0	0.121951	2141.65	83.1296	7.37e-21	9
M_4_F_qp_set_2	1.43218	0	0.121951	2141.27	82.7555	8.95e-21	8
M_4_F_qp_set_3	1.38527	0	0.097561	2142.87	84.3526	4.06e-21	8
M_4_F_qp_set_4	1.38721	0	0.097561	2147.72	89.2075	3.62e-22	6
M_4_F_qp_set_5	1.38659	0	0.097561	2150.12	91.6041	1.1e-22	5
M_4_F_qp_set_6	1.40376	0	0.0731707	2154.52	96.0022	1.23e-23	6
M_4_F_qt_set_1	1.48176	0	0.097561	2111.46	52.9405	2.78e-14	11
M_4_F_qt_set_2	1.47941	0	0.097561	2111.58	53.0618	2.64e-14	11
M_4_F_qt_set_3	1.45437	0	0.097561	2108.73	50.2105	1.11e-13	10
M_4_F_qt_set_4	1.44955	0	0.121951	2126.59	68.069	1.48e-17	12
M_4_F_qt_set_5	1.45483	0	0.121951	2127.52	69.0058	9.37e-18	9
M_4_F_qt_set_6	1.45651	0	0.170732	2130.15	71.6357	2.54e-18	9
M_4_F_qh_set_1	1.48284	0	0.121951	2117.7	59.1848	1.29e-15	14
M_4_F_qh_set_2	1.47544	0	0.121951	2125.51	66.9918	2.64e-17	15
M_4_F_qh_set_3	1.47541	0	0.121951	2116.8	58.2856	2.07e-15	12
M_4_F_qh_set_4	1.4677	0	0.097561	2139.34	80.822	2.67e-20	16
M_4_F_qh_set_5	1.463	0	0.121951	2134.95	76.4373	2.41e-19	13
M_4_F_qh_set_6	1.46431	0	0.097561	2137.72	79.2064	6.1e-20	12
M_4_F_pt_set_1	1.46419	0	0.097561	2131.88	73.3663	1.14e-18	15
M_4_F_pt_set_2	1.45837	0	0.097561	2128.98	70.4682	4.91e-18	14
M_4_F_pt_set_3	1.4241	0	0.146341	2124.57	66.0571	4.5e-17	13
M_4_F_pt_set_4	1.43164	0	0.146341	2128.33	69.816	6.94e-18	11
M_4_F_pt_set_5	1.40631	0	0.146341	2131.99	73.4767	1.12e-18	11
M_4_F_pt_set_6	1.48562	0	0.195122	2133.41	74.8904	5.6e-19	11
M_4_F_ph_set_1	1.51176	0	0.0487805	2125.12	66.5997	3.57e-17	16
M_4_F_ph_set_2	1.50584	0	0.0487805	2123.74	65.2193	7.2e-17	15
M_4_F_ph_set_3	1.48069	0	0.0731707	2120.74	62.2194	3.26e-16	14
M_4_F_ph_set_4	1.48038	0	0.0731707	2123.77	65.2489	7.24e-17	11
M_4_F_ph_set_5	1.46811	0	0.121951	2129.49	70.9719	4.19e-18	12
M_4_F_ph_set_6	1.46334	0	0.0731707	2130.69	72.1717	2.32e-18	10
M_4_F_th_set_1	1.49662	0	0.0731707	2126.09	67.5712	2.34e-17	15
[truncated: 89 more rows]
